# Supplementary material for: Crystal structure of 4-[(2E)-3-(4-meth­oxy­phen­yl)prop-2-eno­yl]phenyl benzoate
Source: Acta Crystallogr Sect E Struct Rep Online. 2014 Aug 16;70(Pt 9):o1007. doi: 10.1107/S1600536814018303 (PMC4186117; doi:10.1107/S1600536814018303)
Supplement: Supplementary file 1 [file e-70-o1007-sup1.cif]

##############################################################################
#                                                                            #
# This CIF contains the data in a paper accepted for publication in          #
# Acta Crystallographica Section E. It conforms to the requirements of       #
# Notes for Authors for Acta Crystallographica Section E, and has been       #
# peer reviewed under the auspices of the IUCr Commission on Journals.       #
#                                                                            #
# Full details of the Crystallographic Information File format               #
# are given in the paper "The Crystallographic Information File (CIF):       #
# a New Standard Archive File for Crystallography" by S. R. Hall, F. H.      #
# Allen and I. D. Brown [Acta Cryst. (1991), A47, 655-685].                  #
#                                                                            #
# The current version of the core CIF dictionary is obtainable from          #
# ftp://ftp.iucr.org/pub/cif_core.dic.                                       #
#                                                                            #
# Software is freely available for graphical display of the structure(s)     #
# in this CIF. For information consult the CIF software page                 #
# http://www.iucr.org/resources/cif/software.                                #
#                                                                            #
# This file may be used for bona fide research purposes within the           #
# scientific community so long as proper attribution is given to the journal # 
# article from which it was obtained.                                        #
#                                                                            #
##############################################################################
data_I
_database_code_depnum_ccdc_archive 'CCDC 1018848'
_audit_creation_method     SHELXL-97
_chemical_name_systematic
;
4-[(2<i>E</i>)-3-(4-Methoxyphenyl)prop-2-enoyl]phenyl benzoate
;
_chemical_name_common     ?
_chemical_formula_moiety     'C23 H18 O4'
_chemical_formula_sum     'C23 H18 O4'
_chemical_formula_iupac     'C23 H18 O4'
_chemical_formula_weight     358.37
_chemical_melting_point     ?
_symmetry_cell_setting     monoclinic
_symmetry_space_group_name_H-M     'P 21/c'
_symmetry_space_group_name_Hall     '-P 2ybc'
loop_
    _symmetry_equiv_pos_as_xyz
    'x, y, z'
    '-x, y+1/2, -z+1/2'
    '-x, -y, -z'
    'x, -y-1/2, z-1/2'
_cell_length_a     20.146(5)
_cell_length_b     14.513(5)
_cell_length_c     6.187(5)
_cell_angle_alpha     90.000
_cell_angle_beta     94.828(5)
_cell_angle_gamma     90.000
_cell_volume     1802.5(16)
_cell_formula_units_Z     4
_cell_measurement_reflns_used     3462
_cell_measurement_theta_min     2.6
_cell_measurement_theta_max     25.6
_cell_measurement_temperature     293(2)
_exptl_crystal_description     block
_exptl_crystal_colour     yellow
_exptl_crystal_size_max     0.35
_exptl_crystal_size_mid     0.30
_exptl_crystal_size_min     0.25
_exptl_crystal_density_diffrn     1.321
_exptl_crystal_density_meas     ?
_exptl_crystal_density_method     'not measured'
_exptl_crystal_F_000     752
_exptl_absorpt_coefficient_mu     0.090
_exptl_absorpt_correction_type     multi-scan
_exptl_absorpt_process_details     '(SADABS; Bruker, 2004)'
_exptl_absorpt_correction_T_min     0.969
_exptl_absorpt_correction_T_max     0.978
_exptl_special_details     ?
_diffrn_ambient_temperature     293(2)
_diffrn_radiation_type     MoK\a
_diffrn_radiation_wavelength     0.71073
_diffrn_radiation_source     'fine-focus sealed tube'
_diffrn_radiation_monochromator     graphite
_diffrn_measurement_device_type     'Bruker APEXII CCD'
_diffrn_measurement_method     '\w and \f scan'
_diffrn_detector_area_resol_mean     ?
_diffrn_reflns_number     17041
_diffrn_reflns_av_R_equivalents     0.0446
_diffrn_reflns_av_sigmaI/netI     0.0456
_diffrn_reflns_theta_min     1.73
_diffrn_reflns_theta_max     24.99
_diffrn_reflns_theta_full     24.99
_diffrn_measured_fraction_theta_max     0.998
_diffrn_measured_fraction_theta_full     0.998
_diffrn_reflns_limit_h_min     -23
_diffrn_reflns_limit_h_max     23
_diffrn_reflns_limit_k_min     -17
_diffrn_reflns_limit_k_max     17
_diffrn_reflns_limit_l_min     -7
_diffrn_reflns_limit_l_max     7
_diffrn_standards_number     ?
_diffrn_standards_interval_count     ?
_diffrn_standards_interval_time     ?
_diffrn_standards_decay_%     0
_refine_special_details
;
Refinement of <i>F</i>^2^ against ALL reflections. The weighted <i>R</i>-factor
<i>wR</i> and goodness of fit <i>S</i> are based on <i>F</i>^2^, conventional
<i>R</i>-factors <i>R</i> are based on <i>F</i>, with <i>F</i> set to zero for
negative <i>F</i>^2^. The threshold expression of <i>F</i>^2^ >
\s(<i>F</i>^2^) is used only for calculating <i>R</i>-factors(gt) <i>etc</i>.
and is not relevant to the choice of reflections for refinement.
<i>R</i>-factors based on <i>F</i>^2^ are statistically about twice as large
as those based on <i>F</i>, and <i>R</i>- factors based on ALL data will be
even larger.
;
_reflns_number_total     3170
_reflns_number_gt     2523
_reflns_threshold_expression     I>2\s(I)
_refine_ls_structure_factor_coef     Fsqd
_refine_ls_matrix_type     full
_refine_ls_R_factor_all     0.0801
_refine_ls_R_factor_gt     0.0561
_refine_ls_wR_factor_gt     0.1752
_refine_ls_wR_factor_ref     0.1951
_refine_ls_goodness_of_fit_ref     1.113
_refine_ls_restrained_S_all     1.080
_refine_ls_number_reflns     3170
_refine_ls_number_parameters     320
_refine_ls_number_restraints     334
_refine_ls_hydrogen_treatment     constr
_refine_ls_weighting_scheme     calc
_refine_ls_weighting_details
         'calc w=1/[\s^2^(Fo^2^)+(0.0812P)^2^+1.0118P] where P=(Fo^2^+2Fc^2^)/3'
_atom_sites_solution_hydrogens     geom
_atom_sites_solution_primary     direct
_atom_sites_solution_secondary     difmap
_refine_ls_shift/su_max     0.001
_refine_ls_shift/su_mean     0.000
_refine_diff_density_max     0.206
_refine_diff_density_min     -0.172
_refine_ls_extinction_method     SHELXL
_refine_ls_extinction_coef     0.0043(17)
_refine_ls_extinction_expression
                                  'Fc^*^=kFc[1+0.001xFc^2^\l^3^/sin(2\q)]^-1/4^'
loop_
    _atom_type_symbol
    _atom_type_description
    _atom_type_scat_dispersion_real
    _atom_type_scat_dispersion_imag
    _atom_type_scat_source
    'C' 'C' 0.0033 0.0016
                         'International Tables Vol C Tables 4.2.6.8 and 6.1.1.4'
    'H' 'H' 0.0000 0.0000
                         'International Tables Vol C Tables 4.2.6.8 and 6.1.1.4'
    'O' 'O' 0.0106 0.0060
                         'International Tables Vol C Tables 4.2.6.8 and 6.1.1.4'
_computing_data_collection     'APEX2 (Bruker, 2004)'
_computing_cell_refinement     'SAINT (Bruker, 2004)'
_computing_data_reduction     'SAINT (Bruker, 2004)'
_computing_structure_solution     'SHELXS97 (Sheldrick, 2008)'
_computing_structure_refinement     'SHELXL97 (Sheldrick, 2008)'
_computing_molecular_graphics     'ORTEP-3 for Windows (Farrugia, 2012)'
_computing_publication_material     'SHELXL97 (Sheldrick, 2008)'
loop_
    _atom_site_type_symbol
    _atom_site_label
    _atom_site_fract_x
    _atom_site_fract_y
    _atom_site_fract_z
    _atom_site_U_iso_or_equiv
    _atom_site_adp_type
    _atom_site_calc_flag
    _atom_site_refinement_flags
    _atom_site_occupancy
    _atom_site_symmetry_multiplicity
    _atom_site_disorder_assembly
    _atom_site_disorder_group
    C C1 0.89122(16) 0.6485(2) 0.0011(5) 0.0631(8) Uani d . 1 1 . .
    H H1 0.8506 0.6659 -0.0694 0.076 Uiso calc R 1 1 . .
    C C2 0.94911(18) 0.6612(2) -0.0966(5) 0.0746(9) Uani d . 1 1 . .
    H H2 0.9474 0.6882 -0.2332 0.090 Uiso calc R 1 1 . .
    C C3 1.00923(18) 0.6348(2) 0.0027(6) 0.0789(10) Uani d . 1 1 . .
    H H3 1.0480 0.6438 -0.0660 0.095 Uiso calc R 1 1 . .
    C C4 1.01200(17) 0.5948(3) 0.2058(6) 0.0773(9) Uani d . 1 1 . .
    H H4 1.0527 0.5760 0.2737 0.093 Uiso calc R 1 1 . .
    C C5 0.95459(15) 0.5829(2) 0.3071(5) 0.0665(8) Uani d . 1 1 . .
    H H5 0.9566 0.5568 0.4448 0.080 Uiso calc R 1 1 . .
    C C6 0.89386(13) 0.60929(18) 0.2065(4) 0.0514(7) Uani d . 1 1 . .
    C C7 0.83392(14) 0.59524(18) 0.3243(5) 0.0540(7) Uani d . 1 1 A .
    C C8 0.71707(13) 0.62650(18) 0.3021(4) 0.0515(7) Uani d . 1 1 A .
    C C9 0.70646(14) 0.66395(18) 0.5013(5) 0.0555(7) Uani d . 1 1 . .
    H H9 0.7417 0.6891 0.5888 0.067 Uiso calc R 1 1 . .
    C C10 0.64306(14) 0.66356(18) 0.5684(5) 0.0555(7) Uani d . 1 1 A .
    H H10 0.6356 0.6871 0.7040 0.067 Uiso calc R 1 1 . .
    C C11 0.59009(14) 0.62820(18) 0.4352(5) 0.0575(7) Uani d D 1 1 . .
    C C12 0.60283(15) 0.5913(2) 0.2357(5) 0.0687(9) Uani d . 1 1 A .
    H H12 0.5679 0.5673 0.1449 0.082 Uiso calc R 1 1 . .
    C C13 0.66607(15) 0.5899(2) 0.1713(5) 0.0625(8) Uani d . 1 1 . .
    H H13 0.6742 0.5641 0.0385 0.075 Uiso calc R 1 1 A .
    O O1 0.83266(11) 0.55704(16) 0.4953(3) 0.0757(7) Uani d . 1 1 . .
    O O2 0.77922(9) 0.63206(14) 0.2161(3) 0.0613(6) Uani d . 1 1 . .
    C C14 0.5205(2) 0.6314(5) 0.4965(9) 0.0649(15) Uani d PDU 0.823(5) 1 A 1
    C C15 0.4662(2) 0.6328(4) 0.3246(11) 0.0682(15) Uani d PU 0.823(5) 1 A 1
    H H15 0.4749 0.6488 0.1842 0.082 Uiso calc PR 0.823(5) 1 A 1
    C C16 0.40600(19) 0.6119(2) 0.3661(7) 0.0610(10) Uani d PU 0.823(5) 1 A 1
    H H16 0.3996 0.5946 0.5076 0.073 Uiso calc PR 0.823(5) 1 A 1
    O O4 0.16821(8) 0.61934(12) -0.1635(3) 0.0731(16) Uani d PDU 0.823(5) 1 A 1
    C C20 0.22860(8) 0.61731(12) -0.0591(3) 0.0506(9) Uani d PRU 0.823(5) 1 A 1
    C C21 0.23058(8) 0.57341(12) 0.1410(3) 0.0521(10) Uani d PRU 0.823(5) 1 A 1
    H H21 0.1925 0.5454 0.1853 0.063 Uiso calc PR 0.823(5) 1 A 1
    C C22 0.28953(8) 0.57131(12) 0.2749(3) 0.0545(10) Uani d PRU 0.823(5) 1 A 1
    H H22 0.2909 0.5419 0.4088 0.065 Uiso calc PR 0.823(5) 1 A 1
    C C17 0.34650(8) 0.61310(12) 0.2087(3) 0.0517(11) Uani d PRU 0.823(5) 1 A 1
    C C18 0.34452(8) 0.65700(12) 0.0085(3) 0.0569(10) Uani d PRU 0.823(5) 1 A 1
    H H18 0.3826 0.6850 -0.0358 0.068 Uiso calc PR 0.823(5) 1 A 1
    C C19 0.28557(8) 0.65910(12) -0.1254(3) 0.0567(11) Uani d PRU 0.823(5) 1 A 1
    H H19 0.2842 0.6885 -0.2593 0.068 Uiso calc PR 0.823(5) 1 A 1
    O O3 0.5124(2) 0.6334(5) 0.6900(8) 0.0909(14) Uani d PDU 0.823(5) 1 A 1
    C C23 0.1593(5) 0.6736(9) -0.3550(11) 0.073(2) Uani d PDU 0.823(5) 1 A 1
    H H23A 0.1704 0.7365 -0.3209 0.109 Uiso calc PR 0.823(5) 1 A 1
    H H23B 0.1137 0.6699 -0.4135 0.109 Uiso calc PR 0.823(5) 1 A 1
    H H23C 0.1878 0.6509 -0.4599 0.109 Uiso calc PR 0.823(5) 1 A 1
    C C14' 0.5326(7) 0.624(3) 0.575(3) 0.063(6) Uani d PDU 0.177(5) 1 A 2
    C C15' 0.4574(6) 0.6085(10) 0.476(2) 0.038(3) Uani d PU 0.177(5) 1 A 2
    H H15' 0.4262 0.5844 0.5633 0.046 Uiso calc PR 0.177(5) 1 A 2
    C C16' 0.4385(10) 0.6305(14) 0.263(3) 0.042(3) Uani d PU 0.177(5) 1 A 2
    H H16' 0.4730 0.6518 0.1852 0.050 Uiso calc PR 0.177(5) 1 A 2
    O O4' 0.1697(4) 0.6196(6) -0.1703(13) 0.060(6) Uani d PDU 0.177(5) 1 A 2
    C C20' 0.2427(4) 0.6185(6) -0.0378(13) 0.062(4) Uani d PRU 0.177(5) 1 A 2
    C C21' 0.2604(4) 0.5803(6) 0.1649(13) 0.050(4) Uani d PRU 0.177(5) 1 A 2
    H H21' 0.2283 0.5520 0.2417 0.060 Uiso calc PR 0.177(5) 1 A 2
    C C22' 0.3262(4) 0.5842(6) 0.2528(13) 0.045(4) Uani d PRU 0.177(5) 1 A 2
    H H22' 0.3380 0.5586 0.3884 0.054 Uiso calc PR 0.177(5) 1 A 2
    C C17' 0.3742(4) 0.6264(6) 0.1381(13) 0.044(3) Uani d PRU 0.177(5) 1 A 2
    C C18' 0.3565(4) 0.6646(6) -0.0646(13) 0.069(4) Uani d PRU 0.177(5) 1 A 2
    H H18' 0.3887 0.6929 -0.1413 0.083 Uiso calc PR 0.177(5) 1 A 2
    C C19' 0.2908(4) 0.6607(6) -0.1525(13) 0.063(4) Uani d PRU 0.177(5) 1 A 2
    H H19' 0.2790 0.6863 -0.2881 0.076 Uiso calc PR 0.177(5) 1 A 2
    O O3' 0.5304(9) 0.628(2) 0.774(2) 0.076(5) Uani d PDU 0.177(5) 1 A 2
    C C23' 0.161(3) 0.661(5) -0.380(6) 0.095(14) Uani d PDU 0.177(5) 1 A 2
    H H23D 0.1932 0.7093 -0.3896 0.142 Uiso calc PR 0.177(5) 1 A 2
    H H23E 0.1171 0.6853 -0.4042 0.142 Uiso calc PR 0.177(5) 1 A 2
    H H23F 0.1680 0.6149 -0.4884 0.142 Uiso calc PR 0.177(5) 1 A 2
loop_
    _atom_site_aniso_label
    _atom_site_aniso_U_11
    _atom_site_aniso_U_22
    _atom_site_aniso_U_33
    _atom_site_aniso_U_12
    _atom_site_aniso_U_13
    _atom_site_aniso_U_23
    C1 0.072(2) 0.0635(19) 0.0548(17) 0.0032(14) 0.0081(14) 0.0041(14)
    C2 0.089(3) 0.073(2) 0.0646(19) -0.0015(17) 0.0248(18) 0.0038(16)
    C3 0.073(2) 0.080(2) 0.088(2) -0.0085(18) 0.0321(19) -0.0092(19)
    C4 0.061(2) 0.088(2) 0.083(2) 0.0019(17) 0.0072(17) -0.0069(19)
    C5 0.0627(19) 0.070(2) 0.0667(19) 0.0064(15) 0.0046(15) 0.0015(16)
    C6 0.0607(17) 0.0449(15) 0.0492(15) -0.0006(12) 0.0076(12) -0.0016(11)
    C7 0.0587(17) 0.0467(15) 0.0565(16) 0.0035(12) 0.0039(13) 0.0043(13)
    C8 0.0540(16) 0.0437(14) 0.0567(16) 0.0053(11) 0.0032(12) 0.0052(12)
    C9 0.0545(17) 0.0505(15) 0.0603(17) -0.0017(12) -0.0031(13) -0.0034(13)
    C10 0.0613(18) 0.0482(15) 0.0569(16) 0.0027(12) 0.0036(13) -0.0027(13)
    C11 0.0544(17) 0.0446(15) 0.0727(19) 0.0032(12) 0.0010(14) -0.0049(13)
    C12 0.0598(19) 0.0595(18) 0.083(2) 0.0052(14) -0.0134(16) -0.0228(16)
    C13 0.067(2) 0.0611(18) 0.0575(17) 0.0132(14) -0.0039(14) -0.0113(14)
    O1 0.0743(14) 0.0904(16) 0.0639(13) 0.0121(11) 0.0139(10) 0.0304(12)
    O2 0.0593(12) 0.0684(13) 0.0569(12) 0.0094(9) 0.0094(9) 0.0141(10)
    C14 0.057(3) 0.059(3) 0.077(3) 0.004(3) 0.001(3) -0.009(3)
    C15 0.056(3) 0.064(3) 0.087(4) 0.001(3) 0.018(3) -0.001(3)
    C16 0.065(2) 0.0484(19) 0.071(2) 0.0033(16) 0.015(2) -0.0013(17)
    O4 0.074(3) 0.082(3) 0.065(3) -0.010(3) 0.013(3) 0.005(3)
    C20 0.056(2) 0.0449(19) 0.0518(19) 0.0005(15) 0.0107(16) -0.0033(16)
    C21 0.060(2) 0.0455(19) 0.053(2) -0.0032(16) 0.0162(17) -0.0025(15)
    C22 0.063(3) 0.0454(19) 0.056(2) 0.0036(18) 0.013(2) 0.0043(16)
    C17 0.065(3) 0.040(2) 0.051(2) 0.0039(19) 0.013(2) 0.0008(17)
    C18 0.060(2) 0.048(2) 0.063(3) -0.0060(16) 0.0084(18) 0.0041(18)
    C19 0.068(3) 0.051(2) 0.053(2) -0.001(2) 0.015(2) 0.0058(19)
    O3 0.058(3) 0.125(3) 0.091(3) 0.003(3) 0.013(2) -0.003(3)
    C23 0.062(3) 0.101(5) 0.056(4) -0.007(3) 0.005(3) -0.004(3)
    C14' 0.034(8) 0.062(9) 0.086(12) 0.019(8) -0.030(9) -0.010(11)
    C15' 0.023(6) 0.050(6) 0.044(6) -0.002(5) 0.012(5) 0.006(5)
    C16' 0.040(7) 0.041(6) 0.049(8) -0.002(7) 0.035(6) 0.006(6)
    O4' 0.054(10) 0.061(10) 0.066(10) -0.015(9) 0.018(9) 0.003(10)
    C20' 0.066(7) 0.056(7) 0.064(7) -0.012(6) -0.001(6) -0.012(7)
    C21' 0.047(8) 0.050(7) 0.055(7) -0.003(6) 0.020(6) -0.003(6)
    C22' 0.053(8) 0.054(8) 0.031(6) 0.007(7) 0.025(7) 0.017(6)
    C17' 0.056(6) 0.039(6) 0.041(6) -0.009(5) 0.035(5) 0.007(5)
    C18' 0.095(9) 0.063(8) 0.051(8) 0.007(7) 0.007(7) 0.000(7)
    C19' 0.068(8) 0.054(8) 0.067(8) -0.008(8) -0.002(7) -0.001(7)
    O3' 0.045(9) 0.111(11) 0.070(11) 0.009(8) -0.016(7) -0.006(11)
    C23' 0.15(3) 0.079(19) 0.051(17) 0.015(19) -0.010(18) 0.029(18)
_geom_special_details
;
All e.s.d.'s (except the e.s.d. in the dihedral angle between two l.s. planes)
are estimated using the full covariance matrix. The cell e.s.d.'s are taken
into account individually in the estimation of e.s.d.'s in distances, angles
and torsion angles; correlations between e.s.d.'s in cell parameters are only
used when they are defined by crystal symmetry. An approximate (isotropic)
treatment of cell e.s.d.'s is used for estimating e.s.d.'s involving l.s.
planes.
;
loop_
    _geom_bond_atom_site_label_1
    _geom_bond_atom_site_label_2
    _geom_bond_site_symmetry_2
    _geom_bond_distance
    _geom_bond_publ_flag
    C1 C2 . 1.371(4) ?
    C1 C6 . 1.389(4) ?
    C1 H1 . 0.9300 ?
    C2 C3 . 1.366(5) ?
    C2 H2 . 0.9300 ?
    C3 C4 . 1.381(5) ?
    C3 H3 . 0.9300 ?
    C4 C5 . 1.372(4) ?
    C4 H4 . 0.9300 ?
    C5 C6 . 1.379(4) ?
    C5 H5 . 0.9300 ?
    C6 C7 . 1.476(4) ?
    C7 O1 . 1.196(3) ?
    C7 O2 . 1.351(3) ?
    C8 C13 . 1.361(4) ?
    C8 C9 . 1.379(4) ?
    C8 O2 . 1.403(3) ?
    C9 C10 . 1.376(4) ?
    C9 H9 . 0.9300 ?
    C10 C11 . 1.391(4) ?
    C10 H10 . 0.9300 ?
    C11 C12 . 1.389(4) ?
    C11 C14 . 1.484(5) ?
    C11 C14' . 1.505(10) ?
    C12 C13 . 1.367(4) ?
    C12 H12 . 0.9300 ?
    C13 H13 . 0.9300 ?
    C14 O3 . 1.222(6) ?
    C14 C15 . 1.460(7) ?
    C15 C16 . 1.297(6) ?
    C15 H15 . 0.9300 ?
    C16 C17 . 1.480(4) ?
    C16 H16 . 0.9300 ?
    O4 C20 . 1.3287 ?
    O4 C23 . 1.421(5) ?
    C20 C21 . 1.3900 ?
    C20 C19 . 1.3900 ?
    C21 C22 . 1.3900 ?
    C21 H21 . 0.9300 ?
    C22 C17 . 1.3900 ?
    C22 H22 . 0.9300 ?
    C17 C18 . 1.3900 ?
    C18 C19 . 1.3900 ?
    C18 H18 . 0.9300 ?
    C19 H19 . 0.9300 ?
    C23 H23A . 0.9600 ?
    C23 H23B . 0.9600 ?
    C23 H23C . 0.9600 ?
    C14' O3' . 1.234(11) ?
    C14' C15' . 1.60(2) ?
    C15' C16' . 1.38(3) ?
    C15' H15' . 0.9300 ?
    C16' C17' . 1.45(2) ?
    C16' H16' . 0.9300 ?
    O4' C23' . 1.426(9) ?
    O4' C20' . 1.6236 ?
    C20' C21' . 1.3900 ?
    C20' C19' . 1.3900 ?
    C21' C22' . 1.3900 ?
    C21' H21' . 0.9300 ?
    C22' C17' . 1.3900 ?
    C22' H22' . 0.9300 ?
    C17' C18' . 1.3900 ?
    C18' C19' . 1.3900 ?
    C18' H18' . 0.9300 ?
    C19' H19' . 0.9300 ?
    C23' H23D . 0.9600 ?
    C23' H23E . 0.9600 ?
    C23' H23F . 0.9600 ?
loop_
    _geom_angle_atom_site_label_1
    _geom_angle_atom_site_label_2
    _geom_angle_atom_site_label_3
    _geom_angle_site_symmetry_1
    _geom_angle_site_symmetry_3
    _geom_angle
    _geom_angle_publ_flag
    C2 C1 C6 . . 119.3(3) ?
    C2 C1 H1 . . 120.3 ?
    C6 C1 H1 . . 120.3 ?
    C3 C2 C1 . . 121.3(3) ?
    C3 C2 H2 . . 119.4 ?
    C1 C2 H2 . . 119.4 ?
    C2 C3 C4 . . 119.6(3) ?
    C2 C3 H3 . . 120.2 ?
    C4 C3 H3 . . 120.2 ?
    C5 C4 C3 . . 119.8(3) ?
    C5 C4 H4 . . 120.1 ?
    C3 C4 H4 . . 120.1 ?
    C4 C5 C6 . . 120.6(3) ?
    C4 C5 H5 . . 119.7 ?
    C6 C5 H5 . . 119.7 ?
    C5 C6 C1 . . 119.4(3) ?
    C5 C6 C7 . . 118.0(3) ?
    C1 C6 C7 . . 122.6(3) ?
    O1 C7 O2 . . 123.0(3) ?
    O1 C7 C6 . . 125.4(3) ?
    O2 C7 C6 . . 111.6(2) ?
    C13 C8 C9 . . 121.3(3) ?
    C13 C8 O2 . . 116.7(3) ?
    C9 C8 O2 . . 121.7(2) ?
    C10 C9 C8 . . 119.1(3) ?
    C10 C9 H9 . . 120.5 ?
    C8 C9 H9 . . 120.5 ?
    C9 C10 C11 . . 120.5(3) ?
    C9 C10 H10 . . 119.7 ?
    C11 C10 H10 . . 119.7 ?
    C12 C11 C10 . . 118.6(3) ?
    C12 C11 C14 . . 119.3(3) ?
    C10 C11 C14 . . 122.1(3) ?
    C12 C11 C14' . . 134.9(11) ?
    C10 C11 C14' . . 105.2(10) ?
    C14 C11 C14' . . 20.7(7) ?
    C13 C12 C11 . . 120.8(3) ?
    C13 C12 H12 . . 119.6 ?
    C11 C12 H12 . . 119.6 ?
    C8 C13 C12 . . 119.7(3) ?
    C8 C13 H13 . . 120.1 ?
    C12 C13 H13 . . 120.1 ?
    C7 O2 C8 . . 120.4(2) ?
    O3 C14 C15 . . 124.1(5) ?
    O3 C14 C11 . . 117.2(4) ?
    C15 C14 C11 . . 118.7(5) ?
    C16 C15 C14 . . 120.5(6) ?
    C16 C15 H15 . . 119.7 ?
    C14 C15 H15 . . 119.7 ?
    C15 C16 C17 . . 125.9(5) ?
    C15 C16 H16 . . 117.0 ?
    C17 C16 H16 . . 117.0 ?
    C20 O4 C23 . . 117.6(4) ?
    O4 C20 C21 . . 113.5 ?
    O4 C20 C19 . . 126.3 ?
    C21 C20 C19 . . 120.0 ?
    C22 C21 C20 . . 120.0 ?
    C22 C21 H21 . . 120.0 ?
    C20 C21 H21 . . 120.0 ?
    C21 C22 C17 . . 120.0 ?
    C21 C22 H22 . . 120.0 ?
    C17 C22 H22 . . 120.0 ?
    C22 C17 C18 . . 120.0 ?
    C22 C17 C16 . . 116.38(18) ?
    C18 C17 C16 . . 123.54(18) ?
    C17 C18 C19 . . 120.0 ?
    C17 C18 H18 . . 120.0 ?
    C19 C18 H18 . . 120.0 ?
    C18 C19 C20 . . 120.0 ?
    C18 C19 H19 . . 120.0 ?
    C20 C19 H19 . . 120.0 ?
    O3' C14' C11 . . 131.7(18) ?
    O3' C14' C15' . . 106.0(12) ?
    C11 C14' C15' . . 122.3(13) ?
    C16' C15' C14' . . 120.6(15) ?
    C16' C15' H15' . . 119.7 ?
    C14' C15' H15' . . 119.7 ?
    C15' C16' C17' . . 131.3(16) ?
    C15' C16' H16' . . 114.3 ?
    C17' C16' H16' . . 114.3 ?
    C23' O4' C20' . . 120(2) ?
    C21' C20' C19' . . 120.0 ?
    C21' C20' O4' . . 127.7 ?
    C19' C20' O4' . . 112.3 ?
    C20' C21' C22' . . 120.0 ?
    C20' C21' H21' . . 120.0 ?
    C22' C21' H21' . . 120.0 ?
    C17' C22' C21' . . 120.0 ?
    C17' C22' H22' . . 120.0 ?
    C21' C22' H22' . . 120.0 ?
    C18' C17' C22' . . 120.0 ?
    C18' C17' C16' . . 127.7(8) ?
    C22' C17' C16' . . 112.1(8) ?
    C17' C18' C19' . . 120.0 ?
    C17' C18' H18' . . 120.0 ?
    C19' C18' H18' . . 120.0 ?
    C18' C19' C20' . . 120.0 ?
    C18' C19' H19' . . 120.0 ?
    C20' C19' H19' . . 120.0 ?
    O4' C23' H23D . . 109.5 ?
    O4' C23' H23E . . 109.5 ?
    H23D C23' H23E . . 109.5 ?
    O4' C23' H23F . . 109.5 ?
    H23D C23' H23F . . 109.5 ?
    H23E C23' H23F . . 109.5 ?
loop_
    _geom_torsion_atom_site_label_1
    _geom_torsion_atom_site_label_2
    _geom_torsion_atom_site_label_3
    _geom_torsion_atom_site_label_4
    _geom_torsion_site_symmetry_1
    _geom_torsion_site_symmetry_2
    _geom_torsion_site_symmetry_3
    _geom_torsion_site_symmetry_4
    _geom_torsion
    _geom_torsion_publ_flag
    C6 C1 C2 C3 . . . . 0.9(5) ?
    C1 C2 C3 C4 . . . . -0.2(5) ?
    C2 C3 C4 C5 . . . . -0.8(5) ?
    C3 C4 C5 C6 . . . . 1.0(5) ?
    C4 C5 C6 C1 . . . . -0.2(5) ?
    C4 C5 C6 C7 . . . . -179.6(3) ?
    C2 C1 C6 C5 . . . . -0.8(4) ?
    C2 C1 C6 C7 . . . . 178.6(3) ?
    C5 C6 C7 O1 . . . . -5.3(4) ?
    C1 C6 C7 O1 . . . . 175.3(3) ?
    C5 C6 C7 O2 . . . . 174.1(2) ?
    C1 C6 C7 O2 . . . . -5.3(4) ?
    C13 C8 C9 C10 . . . . 0.4(4) ?
    O2 C8 C9 C10 . . . . 174.3(2) ?
    C8 C9 C10 C11 . . . . -1.7(4) ?
    C9 C10 C11 C12 . . . . 1.6(4) ?
    C9 C10 C11 C14 . . . . -176.5(4) ?
    C9 C10 C11 C14' . . . . 170.5(15) ?
    C10 C11 C12 C13 . . . . -0.1(5) ?
    C14 C11 C12 C13 . . . . 178.0(4) ?
    C14' C11 C12 C13 . . . . -164.9(18) ?
    C9 C8 C13 C12 . . . . 1.0(4) ?
    O2 C8 C13 C12 . . . . -173.1(3) ?
    C11 C12 C13 C8 . . . . -1.2(5) ?
    O1 C7 O2 C8 . . . . -0.2(4) ?
    C6 C7 O2 C8 . . . . -179.6(2) ?
    C13 C8 O2 C7 . . . . -126.4(3) ?
    C9 C8 O2 C7 . . . . 59.5(3) ?
    C12 C11 C14 O3 . . . . 155.5(5) ?
    C10 C11 C14 O3 . . . . -26.5(8) ?
    C14' C11 C14 O3 . . . . 12(4) ?
    C12 C11 C14 C15 . . . . -25.0(7) ?
    C10 C11 C14 C15 . . . . 153.0(5) ?
    C14' C11 C14 C15 . . . . -169(5) ?
    O3 C14 C15 C16 . . . . -18.4(10) ?
    C11 C14 C15 C16 . . . . 162.1(5) ?
    C14 C15 C16 C17 . . . . 178.2(4) ?
    C23 O4 C20 C21 . . . . 171.5(7) ?
    C23 O4 C20 C19 . . . . -3.9(7) ?
    O4 C20 C21 C22 . . . . -175.8 ?
    C19 C20 C21 C22 . . . . 0.0 ?
    C20 C21 C22 C17 . . . . 0.0 ?
    C21 C22 C17 C18 . . . . 0.0 ?
    C21 C22 C17 C16 . . . . 176.82(17) ?
    C15 C16 C17 C22 . . . . 167.8(4) ?
    C15 C16 C17 C18 . . . . -15.6(5) ?
    C22 C17 C18 C19 . . . . 0.0 ?
    C16 C17 C18 C19 . . . . -176.58(18) ?
    C17 C18 C19 C20 . . . . 0.0 ?
    O4 C20 C19 C18 . . . . 175.2 ?
    C21 C20 C19 C18 . . . . 0.0 ?
    C12 C11 C14' O3' . . . . 150(3) ?
    C10 C11 C14' O3' . . . . -16(4) ?
    C14 C11 C14' O3' . . . . -163(8) ?
    C12 C11 C14' C15' . . . . -27(4) ?
    C10 C11 C14' C15' . . . . 166(2) ?
    C14 C11 C14' C15' . . . . 19(2) ?
    O3' C14' C15' C16' . . . . 159(2) ?
    C11 C14' C15' C16' . . . . -23(4) ?
    C14' C15' C16' C17' . . . . -177(2) ?
    C23' O4' C20' C21' . . . . -179(3) ?
    C23' O4' C20' C19' . . . . 0(3) ?
    C19' C20' C21' C22' . . . . 0.0 ?
    O4' C20' C21' C22' . . . . 178.8 ?
    C20' C21' C22' C17' . . . . 0.0 ?
    C21' C22' C17' C18' . . . . 0.0 ?
    C21' C22' C17' C16' . . . . 175.2(10) ?
    C15' C16' C17' C18' . . . . 167.7(15) ?
    C15' C16' C17' C22' . . . . -7(2) ?
    C22' C17' C18' C19' . . . . 0.0 ?
    C16' C17' C18' C19' . . . . -174.4(11) ?
    C17' C18' C19' C20' . . . . 0.0 ?
    C21' C20' C19' C18' . . . . 0.0 ?
    O4' C20' C19' C18' . . . . -178.9 ?
loop_
    _geom_hbond_atom_site_label_D
    _geom_hbond_atom_site_label_H
    _geom_hbond_atom_site_label_A
    _geom_hbond_site_symmetry_A
    _geom_hbond_distance_DH
    _geom_hbond_distance_HA
    _geom_hbond_distance_DA
    _geom_hbond_angle_DHA
    C21 H21 O1 3_666 0.93 2.56 3.280(3) 135
    C21' H21' O1 3_666 0.93 2.65 3.546(7) 163
    C23' H23F O1 3_665 0.96 2.50 3.24(7) 135
data_New_Global_Publ_Block
_journal_date_recd_electronic     2014-07-18
_journal_date_accepted     2014-08-11
_journal_name_full     'Acta Crystallographica, Section E'
_journal_year     2014
_journal_volume     70
_journal_issue      9
_journal_page_first     o1007
_journal_page_last     o1007
_journal_paper_category     HO
_journal_paper_doi     10.1107/S1600536814018303
_journal_coeditor_code     HB7255
_publ_contact_author_name     'G. Usha'
_publ_contact_author_address
;
PG and Research Department of Physics
Queen Mary's College
Chennai-4
Tamilnadu
India
;
_publ_contact_author_email     'guqmc@yahoo.com'
_publ_contact_author_fax     ?
_publ_contact_author_phone     '9150761514'
_publ_section_title
;
Crystal structure of 4-[(2<i>E</i>)-3-(4-methoxyphenyl)prop-2-enoyl]phenyl
benzoate
;
loop_
    _publ_author_name
    _publ_author_address
    'Sathya, S.'
;PG and Research Department of Physics
Queen Mary's College
Chennai-4
Tamilnadu
India
;
    'Reuben Jonathan, D.'
;Department of Chemistry
Madras Christian College,
Chennai-59
India
;
    'Prathebha, K.'
;PG and Research Department of Physics
Queen Mary's College
Chennai-4
Tamilnadu
India
;
    'Jovita, J.'
;PG and Research Department of Physics
Queen Mary's College
Chennai-4
Tamilnadu
India
;
    'Usha, G.'
;PG and Research Department of Physics
Queen Mary's College
Chennai-4
Tamilnadu
India
;
