# Supplementary material for: Crystal structure of 4-[(2E)-3-(4-meth­oxy­phen­yl)prop-2-eno­yl]phenyl benzoate
Source: Acta Crystallogr Sect E Struct Rep Online. 2014 Aug 16;70(Pt 9):o1007. doi: 10.1107/S1600536814018303 (PMC4186117; doi:10.1107/S1600536814018303)
Supplement: Supplementary file 2 [file e-70-o1007-Isup2.hkl]

# 
# h,k,l, Fc-squared, Fo-squared, sigma(Fo-squared) and status flag 
# 
data_I
_shelx_title ' USAH_SRC5 in P2(1)/c' 
_shelx_refln_list_code          4 
_shelx_F_calc_maximum      352.39 
_exptl_crystal_F_000       752.00 
_reflns_d_resolution_high  0.8412 
 
loop_ 
 _symmetry_equiv_pos_as_xyz 
 'x, y, z' 
 '-x, y+1/2, -z+1/2' 
 '-x, -y, -z' 
 'x, -y-1/2, z-1/2' 
 
_cell_length_a    20.1460 
_cell_length_b    14.5130 
_cell_length_c     6.1870 
_cell_angle_alpha  90.000 
_cell_angle_beta   94.828 
_cell_angle_gamma  90.000 
 
_shelx_F_squared_multiplier     1.000 
 
loop_ 
 _refln_index_h 
 _refln_index_k 
 _refln_index_l 
 _refln_F_squared_calc 
 _refln_F_squared_meas 
 _refln_F_squared_sigma 
 _refln_observed_status 
   2   0   0     2128.54     2156.66     95.03 o 
   3   0   0       95.00       47.81      1.83 o 
   4   0   0      310.81      339.95     10.97 o 
   5   0   0      326.80      288.57      9.56 o 
   6   0   0     6530.29     6142.40    192.35 o 
   7   0   0      141.86      134.78      4.96 o 
   8   0   0       47.10       33.60      1.83 o 
   9   0   0     1582.68     1426.75     45.33 o 
  10   0   0       17.73       26.07      2.58 o 
  11   0   0        0.00        0.00      0.91 o 
  12   0   0      208.20      218.83      8.22 o 
  13   0   0       46.61       47.11      2.74 o 
  14   0   0        0.67        1.94      1.82 o 
  15   0   0      362.34      406.06     14.61 o 
  16   0   0     2045.12     2260.86     59.27 o 
  17   0   0     1620.73     1718.17     45.29 o 
  18   0   0      706.02      765.94     26.49 o 
  19   0   0        5.15        6.45      2.74 o 
  20   0   0        3.19       -1.94      3.23 o 
  21   0   0        0.19        0.00      3.87 o 
  22   0   0        4.67        6.45      3.87 o 
  23   0   0        0.60       -3.87      3.87 o 
   1   1   0      293.31      270.85      5.66 o 
   2   1   0      175.90      155.21      4.18 o 
   3   1   0     2723.79     2678.00     68.74 o 
   4   1   0     1136.88     1030.49     26.47 o 
   5   1   0      721.70      671.79     17.67 o 
   6   1   0       19.95       12.57      0.84 o 
   7   1   0      292.94      330.65      7.75 o 
   8   1   0      325.91      304.72      7.41 o 
   9   1   0       91.92      104.47      3.23 o 
  10   1   0        5.68        2.90      0.65 o 
  11   1   0      633.81      656.22     15.50 o 
  12   1   0      193.20      196.62      5.30 o 
  13   1   0       14.76       14.80      1.49 o 
  14   1   0      429.74      424.93     10.48 o 
  15   1   0        2.13        0.97      1.29 o 
  16   1   0      281.13      298.49      8.05 o 
  17   1   0       13.34       22.45      2.09 o 
  18   1   0      147.95      191.48      6.27 o 
  19   1   0        0.12        0.14      1.69 o 
  20   1   0        0.33       -1.29      1.39 o 
  21   1   0        1.21        1.84      1.96 o 
  22   1   0       10.55       16.50      4.02 o 
  23   1   0        3.41        5.16      3.87 o 
   0   2   0      564.55      940.48     21.89 o 
   1   2   0      264.10      231.14      3.40 o 
   2   2   0       75.70       68.03      1.73 o 
   3   2   0      118.49      120.91      2.42 o 
   4   2   0       30.91       24.21      0.98 o 
   5   2   0     1062.66     1019.98     22.99 o 
   6   2   0       16.69       16.94      0.92 o 
   7   2   0       73.04       69.74      1.91 o 
   8   2   0      178.48      187.51      4.25 o 
   9   2   0        5.36        3.95      0.67 o 
  10   2   0        0.67       -0.97      0.93 o 
  11   2   0       56.18       68.40      2.58 o 
  12   2   0      212.12      211.45      5.81 o 
  13   2   0       22.01       19.95      1.29 o 
  14   2   0      161.47      164.43      4.81 o 
  15   2   0        2.27        2.58      1.49 o 
  16   2   0        0.96        1.72      1.69 o 
  17   2   0        0.29        2.29      1.69 o 
  18   2   0       36.14       45.26      2.85 o 
  19   2   0        4.08        2.58      1.41 o 
  20   2   0        7.42       10.22      2.57 o 
  21   2   0        0.01       -1.06      1.39 o 
  22   2   0        2.42        3.87      2.24 o 
  23   2   0        0.65        3.23      4.52 o 
   1   3   0      546.84      569.90     15.63 o 
   2   3   0     1220.50     1116.31     17.01 o 
   3   3   0     3392.95     3221.54     52.05 o 
   4   3   0       69.54       69.07      1.73 o 
   5   3   0      598.48      526.47      9.94 o 
   6   3   0      172.72      200.65      5.09 o 
   7   3   0       65.45       59.62      2.87 o 
   8   3   0       51.57       66.31      2.19 o 
   9   3   0      140.77      159.18      4.16 o 
  10   3   0      166.98      147.66      4.16 o 
  11   3   0       30.54       38.87      1.94 o 
  12   3   0      158.17      158.86      4.52 o 
  13   3   0      131.05      128.21      4.16 o 
  14   3   0      310.24      293.64      7.71 o 
  15   3   0       13.99       14.26      1.88 o 
  16   3   0      113.26      136.63      4.81 o 
  17   3   0      185.23      184.27      5.95 o 
  18   3   0      242.77      267.27      7.57 o 
  19   3   0        7.48        3.50      1.88 o 
  20   3   0        0.59        1.45      1.65 o 
  21   3   0        2.41       -0.74      1.88 o 
  22   3   0       14.46       16.20      2.98 o 
  23   3   0        3.36        2.46      2.71 o 
   0   4   0   124180.42   164210.73   9516.31 o 
   1   4   0     1147.68     1590.77     37.40 o 
   2   4   0       59.00       56.17      1.30 o 
   3   4   0       16.65       17.99      0.98 o 
   4   4   0      456.59      410.53      6.95 o 
   5   4   0       39.26       36.43      1.11 o 
   6   4   0      797.71      766.92     17.66 o 
   7   4   0       16.80       17.01      0.87 o 
   8   4   0      468.87      433.37      8.55 o 
   9   4   0        0.17        0.52      0.88 o 
  10   4   0      225.41      242.72      6.11 o 
  11   4   0       21.00       19.82      1.29 o 
  12   4   0       47.26       55.42      3.17 o 
  13   4   0       12.23       11.39      1.29 o 
  14   4   0        2.28        2.26      1.29 o 
  15   4   0       26.07       30.32      2.61 o 
  16   4   0      941.55      970.71     22.75 o 
  17   4   0      654.49      649.58     18.61 o 
  18   4   0      213.73      216.27      7.92 o 
  19   4   0        6.15        7.10      2.74 o 
  20   4   0        0.01       -2.58      3.23 o 
  21   4   0        0.00       -0.43      2.24 o 
  22   4   0        0.16        1.72      2.24 o 
  23   4   0        0.03        5.75      2.42 o 
   1   5   0       66.20       93.18      1.80 o 
   2   5   0      106.21       97.80      2.35 o 
   3   5   0      210.98      207.78      3.47 o 
   4   5   0      906.85      836.46     13.85 o 
   5   5   0     2812.87     2688.41     46.70 o 
   6   5   0      217.76      211.33      4.52 o 
   7   5   0     1636.85     1655.16     31.42 o 
   8   5   0      797.80      697.80     13.57 o 
   9   5   0       75.19       79.95      2.85 o 
  10   5   0       88.08       76.25      1.99 o 
  11   5   0     1518.29     1514.88     26.50 o 
  12   5   0      104.48      104.12      2.76 o 
  13   5   0      256.79      248.38      6.19 o 
  14   5   0      125.50      131.89      3.86 o 
  15   5   0       77.25       70.61      3.36 o 
  16   5   0      120.67      117.55      4.45 o 
  17   5   0       38.34       41.04      2.85 o 
  18   5   0       13.76       21.94      3.65 o 
  19   5   0        0.20       -2.58      2.58 o 
  20   5   0        2.98        4.52      2.74 o 
  21   5   0        0.01       -2.58      2.15 o 
  22   5   0        1.98        5.40      2.42 o 
   0   6   0       74.20      117.76      3.73 o 
   1   6   0      219.55      277.77      4.47 o 
   2   6   0        2.62        1.29      0.43 o 
   3   6   0       47.81       42.73      1.27 o 
   4   6   0        9.83       15.15      0.98 o 
   5   6   0     1537.36     1468.29     25.76 o 
   6   6   0       10.06        9.07      0.86 o 
   7   6   0       70.11       71.99      2.17 o 
   8   6   0       50.73       47.02      1.94 o 
   9   6   0        2.83        2.44      0.67 o 
  10   6   0        0.69        1.72      0.67 o 
  11   6   0      197.87      189.96      4.04 o 
  12   6   0      438.53      417.34      8.72 o 
  13   6   0       52.71       49.66      2.22 o 
  14   6   0      394.13      383.58      9.03 o 
  15   6   0        4.20        4.11      1.27 o 
  16   6   0        0.27        1.03      1.17 o 
  17   6   0       10.53       16.37      1.88 o 
  18   6   0       64.09       66.96      3.16 o 
  19   6   0        7.21        4.52      1.17 o 
  20   6   0        9.08        8.39      3.23 o 
  21   6   0        0.08        1.55      1.17 o 
  22   6   0        6.21       10.75      2.98 o 
   1   7   0        0.03        0.27      0.84 o 
   2   7   0        0.55        0.43      0.50 o 
   3   7   0        0.00       -0.32      0.46 o 
   4   7   0       13.28       12.20      0.78 o 
   5   7   0        0.06        0.10      0.76 o 
   6   7   0      535.61      560.41     10.35 o 
   7   7   0      163.20      163.56      3.93 o 
   8   7   0        1.06       -0.86      0.67 o 
   9   7   0       85.31       79.77      2.60 o 
  10   7   0        2.21        0.92      1.00 o 
  11   7   0      114.61      109.08      3.27 o 
  12   7   0       48.57       55.29      2.22 o 
  13   7   0       11.63       15.63      1.41 o 
  14   7   0       98.43       96.93      3.27 o 
  15   7   0       10.73       14.96      1.88 o 
  16   7   0        0.78        4.36      1.71 o 
  17   7   0       68.00       67.55      4.36 o 
  18   7   0       76.55       83.84      3.76 o 
  19   7   0       10.14        7.31      1.93 o 
  20   7   0       15.77       21.31      3.65 o 
  21   7   0        0.68        2.58      2.74 o 
   0   8   0     1994.92     3031.51     81.87 o 
   1   8   0      587.48      809.41     13.90 o 
   2   8   0      490.02      577.90     17.67 o 
   3   8   0      699.04      674.85     11.44 o 
   4   8   0      204.74      175.01      3.63 o 
   5   8   0       48.36       55.27      1.95 o 
   6   8   0       27.04       26.42      1.26 o 
   7   8   0       53.82       56.12      2.17 o 
   8   8   0      281.63      271.48      6.02 o 
   9   8   0      266.36      270.86      6.02 o 
  10   8   0      283.97      269.15      6.77 o 
  11   8   0        3.23        0.99      1.26 o 
  12   8   0       14.72       16.21      1.46 o 
  13   8   0        2.38        1.03      1.30 o 
  14   8   0        3.31        3.13      1.88 o 
  15   8   0       25.79       23.54      2.66 o 
  16   8   0       92.45       90.62      4.35 o 
  17   8   0       47.40       47.70      3.42 o 
  18   8   0        1.01        0.37      1.88 o 
  19   8   0       10.31        8.30      3.10 o 
  20   8   0       16.29       15.09      3.65 o 
  21   8   0        2.05        0.00      2.74 o 
   1   9   0       28.10       28.02      1.37 o 
   2   9   0        2.23        4.13      0.92 o 
   3   9   0      255.43      289.44      5.84 o 
   4   9   0        4.52        5.38      0.99 o 
   5   9   0      437.88      441.16      8.49 o 
   6   9   0      111.47      126.18      3.18 o 
   7   9   0      299.91      298.39      6.64 o 
   8   9   0       71.01       56.67      2.40 o 
   9   9   0       23.93       23.80      1.73 o 
  10   9   0       11.63       10.09      1.41 o 
  11   9   0      301.55      298.07      7.35 o 
  12   9   0       19.74       23.85      2.42 o 
  13   9   0       23.11       22.71      2.42 o 
  14   9   0        5.42        5.53      1.88 o 
  15   9   0       91.23       80.03      4.17 o 
  16   9   0       21.33       20.80      2.66 o 
  17   9   0       15.28       17.88      3.65 o 
  18   9   0        0.31       -1.29      2.74 o 
  19   9   0        7.38        3.87      2.74 o 
  20   9   0        0.19        5.16      2.74 o 
   0  10   0       88.65      142.15      4.58 o 
   1  10   0        5.20        5.54      0.95 o 
   2  10   0       21.46       35.29      1.62 o 
   3  10   0        3.94        5.21      0.82 o 
   4  10   0      133.72      141.36      3.44 o 
   5  10   0      216.31      196.38      5.41 o 
   6  10   0       18.36       14.75      1.41 o 
   7  10   0        2.00        2.32      1.15 o 
   8  10   0        3.52        1.55      1.15 o 
   9  10   0       10.09        7.98      1.52 o 
  10  10   0        0.17        0.65      1.29 o 
  11  10   0       44.18       41.53      3.29 o 
  12  10   0      126.98      113.57      4.93 o 
  13  10   0        6.09        3.01      1.62 o 
  14  10   0      125.19      115.64      4.93 o 
  15  10   0       11.03        7.31      2.24 o 
  16  10   0        0.56       -2.84      4.52 o 
  17  10   0       21.33       20.13      3.87 o 
  18  10   0        6.55        0.65      2.74 o 
  19  10   0        0.79        3.87      2.74 o 
   1  11   0        1.78        0.81      0.82 o 
   2  11   0        3.33        2.99      1.06 o 
   3  11   0      183.97      212.59      9.01 o 
   4  11   0       18.41       16.53      1.73 o 
   5  11   0       46.03       41.31      2.31 o 
   6  11   0      257.22      254.76      6.77 o 
   7  11   0       77.15       73.83      3.08 o 
   8  11   0        0.81       -1.29      1.15 o 
   9  11   0       26.97       21.67      2.05 o 
  10  11   0        0.42        0.00      1.49 o 
  11  11   0       56.01       46.34      3.42 o 
  12  11   0        0.12       -2.24      1.49 o 
  13  11   0        0.09       -0.65      1.65 o 
  14  11   0        1.77       -0.37      1.88 o 
  15  11   0       20.10       22.62      3.87 o 
  16  11   0        1.80       -0.65      2.74 o 
  17  11   0        0.93        0.65      2.74 o 
  18  11   0        2.42        2.58      2.74 o 
   0  12   0        0.62        1.94      1.65 o 
   1  12   0       66.19       85.15      2.76 o 
   2  12   0       48.66       43.11      2.50 o 
   3  12   0      541.33      641.30     14.61 o 
   4  12   0       69.83       74.83      3.49 o 
   5  12   0       56.86       63.11      2.89 o 
   6  12   0       44.68       42.61      2.50 o 
   7  12   0        0.07        1.29      1.29 o 
   8  12   0       30.88       30.07      2.19 o 
   9  12   0       26.54       24.65      2.98 o 
  10  12   0       47.27       35.71      2.98 o 
  11  12   0        0.14        0.00      2.43 o 
  12  12   0       10.61       10.32      2.24 o 
  13  12   0       11.94       11.98      3.10 o 
  14  12   0        2.64        4.98      3.10 o 
  15  12   0        3.62       -2.84      4.52 o 
  16  12   0        4.03        2.58      2.74 o 
  17  12   0        1.29        1.29      2.74 o 
   1  13   0        0.75        1.68      1.94 o 
   2  13   0        0.37       -0.11      1.41 o 
   3  13   0       18.27       22.43      2.02 o 
   4  13   0       43.27       46.87      3.01 o 
   5  13   0       20.71       19.06      2.22 o 
   6  13   0        5.93        5.31      1.69 o 
   7  13   0        9.93        8.39      1.94 o 
   8  13   0        0.00        1.72      1.49 o 
   9  13   0        3.94        4.79      1.88 o 
  10  13   0        0.57        0.37      1.88 o 
  11  13   0        6.99        3.44      2.24 o 
  12  13   0        1.67        0.65      2.74 o 
  13  13   0        1.70        3.23      2.74 o 
  14  13   0       20.38       16.28      3.65 o 
  15  13   0       31.27       28.62      4.56 o 
   0  14   0        0.83        3.87      3.87 o 
   1  14   0        0.47       -2.58      1.82 o 
   2  14   0        0.91        2.06      2.58 o 
   3  14   0        0.04        2.35      1.55 o 
   4  14   0      119.92      130.85      7.82 o 
   5  14   0        8.40        6.13      2.05 o 
   6  14   0        5.44        6.82      1.88 o 
   7  14   0        0.01       -0.37      1.88 o 
   8  14   0        0.45       -1.45      1.65 o 
   9  14   0        0.33        0.74      1.88 o 
  10  14   0        0.65       -0.43      2.24 o 
  11  14   0        2.25        2.58      3.87 o 
  12  14   0       21.52       20.16      4.03 o 
  13  14   0        0.84        3.23      2.74 o 
   1  15   0        8.79       15.49      5.16 o 
   2  15   0        0.02       -0.65      3.23 o 
   3  15   0       34.51       24.03      3.65 o 
   4  15   0        8.72        7.10      2.74 o 
   5  15   0       10.10       14.12      2.66 o 
   6  15   0       59.52       54.12      6.06 o 
   7  15   0        2.91       -0.43      2.24 o 
   8  15   0        0.32       -2.82      1.88 o 
   9  15   0        4.65       -0.52      2.58 o 
  10  15   0        2.28        2.58      2.74 o 
  11  15   0       12.43        7.74      3.65 o 
   0  16   0        1.00        5.16      3.87 o 
   1  16   0       13.62        9.03      3.65 o 
   2  16   0        0.36        1.94      2.74 o 
   3  16   0       59.37       51.42      4.96 o 
   4  16   0       51.20       42.59      6.45 o 
   5  16   0        7.94        1.29      3.87 o 
   6  16   0       31.84       34.84      6.45 o 
   7  16   0        1.36       -0.65      2.74 o 
   8  16   0        2.90        0.92      3.10 o 
   1  17   0        1.99        4.61      3.87 o 
   2  17   0       17.85       23.23      6.45 o 
   3  17   0        0.00        5.16      5.16 o 
   4  17   0        2.67        1.29      3.87 o 
 -23   1   1        3.98        5.81      3.23 o 
 -22   1   1        7.77       12.79      2.42 o 
 -21   1   1       46.48       47.42      4.33 o 
 -20   1   1        4.62        3.87      2.24 o 
 -19   1   1       63.51       57.29      6.81 o 
 -18   1   1      171.85      174.54      5.62 o 
 -17   1   1      310.58      318.30      8.39 o 
 -16   1   1      172.79      171.38     10.43 o 
 -15   1   1       61.20       63.02      2.71 o 
 -14   1   1        9.19       10.12      1.29 o 
 -13   1   1        7.74        8.46      1.29 o 
 -12   1   1        0.04       -0.98      0.65 o 
 -11   1   1       60.81       51.15      2.05 o 
 -10   1   1       25.45       39.52      2.42 o 
  -9   1   1     7253.57     7532.98    166.62 o 
  -8   1   1       54.80       56.47      1.94 o 
  -7   1   1      321.57      290.69      7.10 o 
  -6   1   1      892.39      780.25     17.63 o 
  -5   1   1     1356.26     1260.93     28.20 o 
  -4   1   1     1400.23     1310.19     33.97 o 
  -3   1   1     2994.44     2681.17     61.44 o 
  -2   1   1     6061.18     5658.39    129.07 o 
  -1   1   1        0.30        0.63      0.64 o 
   0   1   1       61.38       53.72      1.18 o 
   1   1   1    12500.75    11529.76    176.83 o 
   2   1   1     1164.88     1049.28     14.71 o 
   3   1   1     2368.38     2150.84     33.19 o 
   4   1   1        0.75        0.51      0.58 o 
   5   1   1      772.99      772.37     17.47 o 
   6   1   1       11.20        6.58      0.65 o 
   7   1   1     1242.20     1290.22     28.97 o 
   8   1   1     2600.56     2703.02     60.37 o 
   9   1   1      802.31      797.39     18.41 o 
  10   1   1        1.38        2.84      0.86 o 
  11   1   1      203.58      182.06      5.96 o 
  12   1   1        7.89        4.19      1.05 o 
  13   1   1        3.82        4.73      1.49 o 
  14   1   1       58.98       59.92      2.58 o 
  15   1   1       19.68       22.75      1.94 o 
  16   1   1        2.59        1.66      4.35 o 
  17   1   1      561.79      594.62     17.15 o 
  18   1   1       11.18       17.72      2.24 o 
  19   1   1        1.99       -1.29      1.49 o 
  20   1   1        0.10       -1.29      1.49 o 
  21   1   1        4.90        6.45      1.94 o 
  22   1   1        4.75        3.23      2.74 o 
  23   1   1        2.74        7.10      4.52 o 
 -23   2   1        4.68        3.23      2.74 o 
 -22   2   1       18.58       28.37      3.95 o 
 -21   2   1        0.21       -2.42      1.65 o 
 -20   2   1       18.38       19.11      3.71 o 
 -19   2   1       65.86       85.19      4.47 o 
 -18   2   1        1.44        4.30      2.24 o 
 -17   2   1        0.05       -0.16      2.09 o 
 -16   2   1        0.91       -1.61      2.51 o 
 -15   2   1      197.92      197.73      6.71 o 
 -14   2   1      176.65      141.33      5.22 o 
 -13   2   1       40.98       40.22      2.05 o 
 -12   2   1      129.72      106.43      3.08 o 
 -11   2   1       41.71       40.22      1.55 o 
 -10   2   1     1724.10     1720.52     34.74 o 
  -9   2   1      466.10      530.92     11.31 o 
  -8   2   1      350.57      346.47      7.51 o 
  -7   2   1      705.60      651.94     15.02 o 
  -6   2   1     3810.77     3992.92    102.24 o 
  -5   2   1     1230.93     1210.21     28.16 o 
  -4   2   1       41.02       24.32      1.39 o 
  -3   2   1    12951.97    12622.81    257.04 o 
  -2   2   1      965.29      763.36     15.91 o 
  -1   2   1     9037.88     8551.78    146.93 o 
   0   2   1    15539.55    14232.91    227.74 o 
   1   2   1     5062.24     4958.11     74.96 o 
   2   2   1     3700.29     3513.33     53.22 o 
   3   2   1      516.04      509.04      7.46 o 
   4   2   1       84.60       86.99      2.00 o 
   5   2   1      806.19      733.70     12.87 o 
   6   2   1      537.90      471.01     10.99 o 
   7   2   1     1309.31     1274.07     28.80 o 
   8   2   1      373.30      443.50     10.64 o 
   9   2   1     3739.11     3849.46     85.68 o 
  10   2   1       23.85       22.82      1.29 o 
  11   2   1      204.92      226.67      6.11 o 
  12   2   1       58.74       69.91      3.17 o 
  13   2   1       25.11       26.40      1.94 o 
  14   2   1       10.05       16.49      3.08 o 
  15   2   1     1095.50     1171.87     27.30 o 
  16   2   1     1078.92     1118.73     26.33 o 
  17   2   1       78.08       82.65      3.87 o 
  18   2   1      364.83      391.82     11.18 o 
  19   2   1        0.15        0.70      1.49 o 
  20   2   1        1.58       -1.94      3.23 o 
  21   2   1        3.27       -1.03      2.15 o 
  22   2   1        0.59        0.65      2.74 o 
  23   2   1        0.11       -0.65      2.74 o 
 -23   3   1       10.12        8.11      3.10 o 
 -22   3   1        1.91        5.16      2.74 o 
 -21   3   1       20.60       24.52      3.65 o 
 -20   3   1        1.26        2.58      2.74 o 
 -19   3   1       49.14       60.89      3.73 o 
 -18   3   1      175.23      194.18      7.18 o 
 -17   3   1      217.03      236.64      7.92 o 
 -16   3   1       51.48       45.86      2.25 o 
 -15   3   1      101.54       89.80      3.19 o 
 -14   3   1      430.69      428.40      9.57 o 
 -13   3   1       16.37       14.95      1.22 o 
 -12   3   1       10.13       12.11      0.98 o 
 -11   3   1        8.47        3.67      0.69 o 
 -10   3   1      202.26      206.60      4.94 o 
  -9   3   1     2431.68     2570.82     51.28 o 
  -8   3   1      838.75      871.98     16.63 o 
  -7   3   1      187.89      202.27      4.24 o 
  -6   3   1      212.48      234.74      5.38 o 
  -5   3   1      759.34      701.18     13.49 o 
  -4   3   1       76.03       79.73      5.00 o 
  -3   3   1     7110.98     6676.00    136.00 o 
  -2   3   1     2667.56     2680.04     46.28 o 
  -1   3   1      445.22      395.59      6.33 o 
   0   3   1      504.37      530.57     11.83 o 
   1   3   1    21698.61    20531.13    309.90 o 
   2   3   1     1469.67     1417.61     21.65 o 
   3   3   1     1514.81     1542.25     23.57 o 
   4   3   1      297.63      255.84      4.21 o 
   5   3   1        0.80        0.55      0.49 o 
   6   3   1       13.89       16.63      0.73 o 
   7   3   1      745.21      793.82     14.86 o 
   8   3   1      951.57      957.88     21.97 o 
   9   3   1       77.84       96.24      3.02 o 
  10   3   1        8.20        7.63      0.98 o 
  11   3   1       18.26       25.56      1.52 o 
  12   3   1       23.37       29.62      1.69 o 
  13   3   1       74.19       69.40      2.85 o 
  14   3   1       90.92       88.64      3.51 o 
  15   3   1        7.51        8.52      1.83 o 
  16   3   1        1.28        1.29      2.24 o 
  17   3   1      228.28      272.83      7.89 o 
  18   3   1      188.24      201.98      7.68 o 
  19   3   1       36.94       37.46      3.18 o 
  20   3   1        0.39       -0.86      1.49 o 
  21   3   1        0.02       -1.47      2.17 o 
  22   3   1        0.37       -1.29      1.82 o 
  23   3   1        0.05        3.87      3.87 o 
 -23   4   1        1.54        2.77      3.23 o 
 -22   4   1        0.01        1.94      2.74 o 
 -21   4   1       24.00       24.79      3.65 o 
 -20   4   1        0.54        3.87      2.74 o 
 -19   4   1       54.77       60.76      4.56 o 
 -18   4   1      237.64      256.08      7.57 o 
 -17   4   1      149.43      153.32      5.16 o 
 -16   4   1        8.29        8.32      2.79 o 
 -15   4   1       52.88       52.37      2.71 o 
 -14   4   1       96.62       97.17      3.32 o 
 -13   4   1      206.14      194.51      4.71 o 
 -12   4   1      128.13      127.95      3.23 o 
 -11   4   1       90.26       93.30      4.23 o 
 -10   4   1       18.04       19.01      1.25 o 
  -9   4   1      600.05      636.82     12.41 o 
  -8   4   1      386.25      357.86      6.72 o 
  -7   4   1        5.83        2.97      0.61 o 
  -6   4   1       24.54       38.92      1.44 o 
  -5   4   1       19.58       22.22      0.98 o 
  -4   4   1     1691.98     1786.99     40.83 o 
  -3   4   1      983.25      966.43     16.75 o 
  -2   4   1    12397.12    12041.73    206.46 o 
  -1   4   1      256.54      240.55      7.56 o 
   0   4   1    17191.49    16032.55    275.34 o 
   1   4   1      257.22      277.69     19.76 o 
   2   4   1     7303.30     6808.85    102.85 o 
   3   4   1     2236.32     2084.19     31.74 o 
   4   4   1     2365.36     2251.42     36.51 o 
   5   4   1        8.53        7.12      0.67 o 
   6   4   1      724.79      675.62     12.98 o 
   7   4   1      413.46      413.85      7.49 o 
   8   4   1      176.12      172.63      3.50 o 
   9   4   1      179.56      181.89      3.93 o 
  10   4   1       32.85       36.66      1.69 o 
  11   4   1      314.32      300.72      7.71 o 
  12   4   1       33.70       29.75      1.69 o 
  13   4   1      101.34      106.43      3.68 o 
  14   4   1       61.04       65.69      3.02 o 
  15   4   1      188.91      204.18      6.11 o 
  16   4   1      136.73      150.60      5.68 o 
  17   4   1        1.44       -1.45      1.65 o 
  18   4   1        1.78        2.40      1.88 o 
  19   4   1       13.65       16.65      2.42 o 
  20   4   1       75.41       81.40     10.93 o 
  21   4   1        0.05        2.58      2.24 o 
  22   4   1        2.03        6.45      2.74 o 
 -22   5   1        2.10        3.87      2.74 o 
 -21   5   1        9.21       11.34      3.10 o 
 -20   5   1        3.46        4.73      3.45 o 
 -19   5   1       30.81       25.80      2.71 o 
 -18   5   1       66.68       78.85      5.81 o 
 -17   5   1      204.64      192.92      6.41 o 
 -16   5   1      151.45      145.91      4.57 o 
 -15   5   1        3.14        5.16      1.55 o 
 -14   5   1       13.83       18.22      1.91 o 
 -13   5   1       16.77       12.63      1.33 o 
 -12   5   1       27.21       31.92      1.53 o 
 -11   5   1      153.82      139.32      3.45 o 
 -10   5   1       21.47       23.28      1.33 o 
  -9   5   1     1635.01     1696.72     31.99 o 
  -8   5   1       14.02       17.74      1.49 o 
  -7   5   1       17.37       21.13      0.88 o 
  -6   5   1      116.05      105.68      2.43 o 
  -5   5   1      356.71      355.92      8.48 o 
  -4   5   1      150.34      143.02      3.29 o 
  -3   5   1       11.15       12.34      0.85 o 
  -2   5   1     4958.64     4842.86     83.06 o 
  -1   5   1       47.44       55.36      2.44 o 
   0   5   1       95.37      103.45      5.18 o 
   1   5   1     3672.87     3482.51     52.66 o 
   2   5   1       52.88       48.57      1.46 o 
   3   5   1      506.44      496.07      8.36 o 
   4   5   1       15.35       13.65      0.82 o 
   5   5   1       46.87       51.08      1.45 o 
   6   5   1      682.94      679.41     13.42 o 
   7   5   1      212.14      247.90      5.35 o 
   8   5   1      408.90      390.24      7.89 o 
   9   5   1      146.03      154.13      3.58 o 
  10   5   1        3.18        3.12      0.58 o 
  11   5   1        3.69        2.84      0.65 o 
  12   5   1        1.07        2.84      0.69 o 
  13   5   1       73.36       71.82      2.23 o 
  14   5   1       16.82       15.70      2.24 o 
  15   5   1      269.34      268.56      8.94 o 
  16   5   1        7.69        7.74      2.24 o 
  17   5   1      206.91      211.65      7.92 o 
  18   5   1        0.13       -2.10      1.65 o 
  19   5   1        0.12       -0.18      1.88 o 
  20   5   1        1.58        0.86      2.24 o 
  21   5   1        1.12        0.65      2.74 o 
  22   5   1        9.11       10.32      3.65 o 
 -22   6   1        0.01       -0.86      6.45 o 
 -21   6   1        5.27        4.79      3.10 o 
 -20   6   1       11.43       16.68      1.85 o 
 -19   6   1        1.47        2.34      1.49 o 
 -18   6   1        0.07        3.32      1.07 o 
 -17   6   1       19.39       21.82      1.74 o 
 -16   6   1       60.17       62.06      2.81 o 
 -15   6   1       57.96       64.75      2.73 o 
 -14   6   1       10.11       14.55      1.61 o 
 -13   6   1       16.66       20.37      1.87 o 
 -12   6   1       13.31       12.90      1.68 o 
 -11   6   1        2.37        0.13      0.65 o 
 -10   6   1       59.36       54.95      1.80 o 
  -9   6   1      159.38      169.43      3.65 o 
  -8   6   1        2.81        7.55      1.09 o 
  -7   6   1       31.18       33.22      1.29 o 
  -6   6   1      535.99      566.36     11.62 o 
  -5   6   1        5.05        3.72      0.59 o 
  -4   6   1      277.41      328.65      8.06 o 
  -3   6   1      950.35     1009.72     22.22 o 
  -2   6   1      290.17      296.46      6.17 o 
  -1   6   1      352.66      349.13      9.99 o 
   0   6   1     1398.81     1358.45     36.03 o 
   1   6   1        7.08       13.59      1.61 o 
   2   6   1      780.83      774.74     13.89 o 
   3   6   1      200.12      213.46      4.50 o 
   4   6   1      125.17      129.83      2.78 o 
   5   6   1      376.64      333.40      6.08 o 
   6   6   1      384.41      340.29      6.39 o 
   7   6   1       95.81      109.50      2.78 o 
   8   6   1       80.04       99.27      2.63 o 
   9   6   1      724.87      682.94     13.50 o 
  10   6   1       21.32       25.41      1.33 o 
  11   6   1        5.31        5.53      0.86 o 
  12   6   1       98.85       94.97      3.38 o 
  13   6   1        2.23        4.21      1.40 o 
  14   6   1        0.04        0.77      0.98 o 
  15   6   1      372.93      387.84     10.09 o 
  16   6   1      197.24      182.60      5.62 o 
  17   6   1       33.29       41.57      2.56 o 
  18   6   1       36.94       39.20      3.31 o 
  19   6   1        7.03        8.76      1.69 o 
  20   6   1        0.91        1.29      1.22 o 
  21   6   1        0.38        0.00      2.74 o 
 -21   7   1        3.41        1.29      2.74 o 
 -20   7   1        1.82       -2.40      2.39 o 
 -19   7   1       15.21       18.77      1.95 o 
 -18   7   1       25.76       32.91      2.79 o 
 -17   7   1       13.36       14.47      2.35 o 
 -16   7   1        9.67        6.46      2.45 o 
 -15   7   1      282.78      277.01      7.32 o 
 -14   7   1      233.70      239.31      6.40 o 
 -13   7   1       91.24       75.99      3.13 o 
 -12   7   1        0.02       -0.09      1.02 o 
 -11   7   1        0.56       -0.68      0.95 o 
 -10   7   1      217.47      200.91      4.25 o 
  -9   7   1      230.02      241.06      4.88 o 
  -8   7   1      155.57      152.41      3.48 o 
  -7   7   1      560.51      541.80     10.04 o 
  -6   7   1      212.30      236.76      6.34 o 
  -5   7   1        0.25        0.70      0.59 o 
  -4   7   1      126.38      118.98      4.35 o 
  -3   7   1     2624.78     2854.44     94.07 o 
  -2   7   1      432.75      518.04     12.96 o 
  -1   7   1      435.12      498.26     20.38 o 
   0   7   1      250.60      299.50     13.95 o 
   1   7   1     5489.67     5403.42    131.99 o 
   2   7   1       94.47      102.48      3.46 o 
   3   7   1     2191.43     2179.79     39.23 o 
   4   7   1       79.92       80.08      2.31 o 
   5   7   1      257.25      265.94      5.04 o 
   6   7   1       26.56       27.68      1.26 o 
   7   7   1      167.86      197.86      4.64 o 
   8   7   1       55.47       56.16      1.88 o 
   9   7   1      154.80      137.96      3.58 o 
  10   7   1        0.10        0.00      1.12 o 
  11   7   1      128.03      120.12      4.16 o 
  12   7   1       25.08       28.99      2.05 o 
  13   7   1      118.79      113.43      3.92 o 
  14   7   1       97.28       93.69      3.79 o 
  15   7   1       13.06       13.64      1.76 o 
  16   7   1        0.15       -0.50      1.06 o 
  17   7   1       10.18       12.97      1.88 o 
  18   7   1      157.44      171.31      6.42 o 
  19   7   1       46.30       48.53      2.95 o 
  20   7   1        3.11       10.88      3.10 o 
  21   7   1        7.20       16.28      3.65 o 
 -21   8   1        8.01        5.90      3.10 o 
 -20   8   1        2.94        0.82      2.42 o 
 -19   8   1       20.40       19.12      2.98 o 
 -18   8   1      177.01      173.75      5.89 o 
 -17   8   1       28.63       24.31      2.55 o 
 -16   8   1       26.14       28.02      2.22 o 
 -15   8   1       77.60       77.16      3.40 o 
 -14   8   1       53.37       55.49      3.13 o 
 -13   8   1       46.84       39.15      2.46 o 
 -12   8   1      123.05      118.76      4.54 o 
 -11   8   1        0.10        0.92      1.02 o 
 -10   8   1       47.50       40.13      2.46 o 
  -9   8   1      114.85      120.49      3.23 o 
  -8   8   1        1.32        2.02      0.84 o 
  -7   8   1       99.18      106.44      2.76 o 
  -6   8   1        4.18        6.50      0.84 o 
  -5   8   1      199.88      212.70      6.38 o 
  -4   8   1        1.40        0.39      0.69 o 
  -3   8   1      491.57      489.72     13.32 o 
  -2   8   1     1357.82     1591.77     42.53 o 
  -1   8   1      337.44      506.21     10.83 o 
   0   8   1     2988.59     3418.31    137.38 o 
   1   8   1       53.36       77.67      4.47 o 
   2   8   1     1983.91     1929.67     51.78 o 
   3   8   1      752.49      772.48     13.02 o 
   4   8   1      554.66      550.66     10.35 o 
   5   8   1       81.13       76.02      2.21 o 
   6   8   1      204.54      193.93      4.31 o 
   7   8   1        0.44        0.00      0.65 o 
   8   8   1       14.30       21.78      1.44 o 
   9   8   1       23.00       25.51      1.94 o 
  10   8   1       32.09       26.79      1.94 o 
  11   8   1       39.70       38.31      2.79 o 
  12   8   1        0.00        0.32      1.29 o 
  13   8   1        0.44       -0.47      1.39 o 
  14   8   1        0.38        0.72      1.69 o 
  15   8   1       95.74      103.41      4.28 o 
  16   8   1       33.27       40.75      3.17 o 
  17   8   1        7.51        8.88      2.09 o 
  18   8   1        0.06        1.29      2.74 o 
  19   8   1        3.91        4.52      2.74 o 
  20   8   1       48.40       60.07      5.48 o 
 -20   9   1        1.53        0.70      2.42 o 
 -19   9   1       15.86       19.24      3.07 o 
 -18   9   1        3.60        4.81      2.42 o 
 -17   9   1       42.19       41.64      3.73 o 
 -16   9   1       92.24       79.13      3.79 o 
 -15   9   1       48.03       51.61      3.13 o 
 -14   9   1        7.44        3.42      2.24 o 
 -13   9   1       55.45       47.46      2.94 o 
 -12   9   1       10.81       10.56      1.76 o 
 -11   9   1       38.18       37.67      2.46 o 
 -10   9   1        8.45        6.79      1.39 o 
  -9   9   1       23.57       26.72      2.19 o 
  -8   9   1        0.00       -1.16      0.80 o 
  -7   9   1       29.19       28.94      1.62 o 
  -6   9   1      154.32      181.68      5.29 o 
  -5   9   1       41.21       37.45      1.56 o 
  -4   9   1        0.65        0.43      0.95 o 
  -3   9   1        2.55        3.55      1.02 o 
  -2   9   1     1386.00     1727.06     75.87 o 
  -1   9   1       57.77       94.81      9.74 o 
   0   9   1       44.05       47.46      3.56 o 
   1   9   1      986.21     1010.39     19.76 o 
   2   9   1       15.81       15.45      1.44 o 
   3   9   1      124.86      137.15      6.27 o 
   4   9   1        3.94        4.86      1.11 o 
   5   9   1       43.68       46.68      1.90 o 
   6   9   1      252.13      232.95      5.48 o 
   7   9   1       25.64       31.64      2.43 o 
   8   9   1        2.59        1.29      1.29 o 
   9   9   1       27.70       27.91      1.94 o 
  10   9   1       12.53       14.75      2.05 o 
  11   9   1       46.75       41.10      2.36 o 
  12   9   1        0.54       -1.94      1.29 o 
  13   9   1       51.83       54.35      3.77 o 
  14   9   1       50.12       51.26      3.02 o 
  15   9   1      170.35      178.99      5.89 o 
  16   9   1       18.36       20.73      2.66 o 
  17   9   1       22.51       24.38      5.16 o 
  18   9   1        0.88       -1.29      2.74 o 
  19   9   1        5.60        6.45      2.74 o 
 -19  10   1        1.90        3.28      2.42 o 
 -18  10   1        0.26        2.11      2.42 o 
 -17  10   1        2.09        0.00      2.24 o 
 -16  10   1       30.06       36.82      3.73 o 
 -15  10   1        0.04        1.29      1.76 o 
 -14  10   1       77.83       78.82      3.67 o 
 -13  10   1      110.02      107.51      5.52 o 
 -12  10   1        4.05        5.71      1.57 o 
 -11  10   1       37.74       41.32      2.98 o 
 -10  10   1        1.01        0.35      1.39 o 
  -9  10   1       24.62       25.80      2.05 o 
  -8  10   1        2.37        1.29      1.39 o 
  -7  10   1        2.05        3.59      1.22 o 
  -6  10   1      123.90      136.76      3.77 o 
  -5  10   1       36.95       43.07      1.92 o 
  -4  10   1        1.97        2.71      1.02 o 
  -3  10   1        6.64        9.99      1.12 o 
  -2  10   1       48.20       49.89      3.36 o 
  -1  10   1        8.06       11.91      1.80 o 
   0  10   1       21.01       23.79      2.06 o 
   1  10   1       83.14       75.68      2.68 o 
   2  10   1        0.66        1.47      0.98 o 
   3  10   1       65.25       68.55      3.89 o 
   4  10   1      206.80      202.89      5.57 o 
   5  10   1       14.03       11.77      1.69 o 
   6  10   1       50.42       49.37      2.79 o 
   7  10   1       11.37       11.88      1.75 o 
   8  10   1       27.57       26.68      2.05 o 
   9  10   1       34.53       34.62      2.58 o 
  10  10   1        8.48        7.17      1.69 o 
  11  10   1       23.03       24.02      2.19 o 
  12  10   1      115.69      114.90      4.33 o 
  13  10   1       22.67       23.87      2.79 o 
  14  10   1        8.28       13.47      3.52 o 
  15  10   1       10.85       16.49      3.65 o 
  16  10   1       14.06       12.90      3.65 o 
  17  10   1        7.03        5.16      2.74 o 
  18  10   1        5.78        5.53      3.10 o 
 -18  11   1        0.16        1.76      3.46 o 
 -17  11   1        3.15        5.16      2.42 o 
 -16  11   1        2.77        2.23      2.42 o 
 -15  11   1      123.63      129.77      6.18 o 
 -14  11   1        0.08       -0.77      1.52 o 
 -13  11   1       69.68       67.24      4.17 o 
 -12  11   1       17.75       17.81      2.66 o 
 -11  11   1        1.48        0.00      1.39 o 
 -10  11   1       54.73       56.47      3.36 o 
  -9  11   1       61.22       63.46      3.36 o 
  -8  11   1        5.30       10.42      1.94 o 
  -7  11   1       85.45       76.81      3.60 o 
  -6  11   1        5.91        7.25      1.73 o 
  -5  11   1       13.30       14.48      1.61 o 
  -4  11   1       25.44       20.29      1.87 o 
  -3  11   1      433.35      477.74     11.10 o 
  -2  11   1       37.77       48.88      2.49 o 
  -1  11   1      116.86      144.48      5.85 o 
   0  11   1        1.42       -0.14      1.12 o 
   1  11   1      235.01      249.92      8.54 o 
   2  11   1        3.04        4.70      1.33 o 
   3  11   1      137.10      142.53      7.56 o 
   4  11   1        0.02       -1.84      1.22 o 
   5  11   1       71.47       80.41      3.54 o 
   6  11   1       22.67       21.01      1.94 o 
   7  11   1       35.12       39.39      2.58 o 
   8  11   1        7.38        7.31      1.69 o 
   9  11   1        0.45        0.97      1.29 o 
  10  11   1       19.88       16.62      1.94 o 
  11  11   1       20.60       20.16      2.05 o 
  12  11   1        0.00        0.72      1.69 o 
  13  11   1       24.99       24.65      2.98 o 
  14  11   1       27.62       28.68      4.03 o 
  15  11   1        1.06        2.58      2.74 o 
  16  11   1        6.13        5.16      4.52 o 
  17  11   1        2.43        1.29      5.16 o 
 -17  12   1        0.63        2.46      2.71 o 
 -16  12   1        0.03       -3.35      2.24 o 
 -15  12   1       21.67       18.40      2.98 o 
 -14  12   1       26.23       26.44      3.42 o 
 -13  12   1        4.29        4.46      2.42 o 
 -12  12   1       15.80       16.91      2.66 o 
 -11  12   1        0.16        1.47      1.88 o 
 -10  12   1        0.16       -2.09      1.39 o 
  -9  12   1        0.29       -1.64      1.39 o 
  -8  12   1       32.49       29.39      2.58 o 
  -7  12   1       14.66       12.13      2.05 o 
  -6  12   1       18.93       26.79      2.71 o 
  -5  12   1        9.90        8.33      1.55 o 
  -4  12   1      156.83      183.12     10.05 o 
  -3  12   1       53.35       47.80      3.28 o 
  -2  12   1        1.02        3.01      1.12 o 
  -1  12   1       33.00       45.74      1.96 o 
   0  12   1       35.93       39.59      3.37 o 
   1  12   1       12.31       18.49      2.05 o 
   2  12   1      221.71      226.60      7.16 o 
   3  12   1       15.35       12.68      1.81 o 
   4  12   1      112.22      113.27      4.57 o 
   5  12   1        0.22       -1.94      1.29 o 
   6  12   1       19.68       16.78      1.94 o 
   7  12   1        0.81       -1.17      1.39 o 
   8  12   1        0.10        1.16      1.52 o 
   9  12   1        0.01       -1.96      1.30 o 
  10  12   1       19.80       16.29      2.24 o 
  11  12   1        2.92        3.23      1.94 o 
  12  12   1       40.02       31.85      3.42 o 
  13  12   1       20.04       12.26      3.65 o 
  14  12   1        6.24        3.23      2.74 o 
  15  12   1        5.38        1.94      2.74 o 
  16  12   1        1.52        0.65      2.74 o 
 -15  13   1       18.73       15.21      3.18 o 
 -14  13   1       21.20       16.40      2.98 o 
 -13  13   1       20.99       18.50      2.98 o 
 -12  13   1        3.76        6.19      3.41 o 
 -11  13   1        0.78       -0.86      1.69 o 
 -10  13   1        1.74        0.65      1.94 o 
  -9  13   1        0.40       -1.94      1.65 o 
  -8  13   1        0.58       -0.43      1.69 o 
  -7  13   1        2.95        0.29      2.24 o 
  -6  13   1       55.61       54.30      3.88 o 
  -5  13   1        0.43       -0.35      1.55 o 
  -4  13   1        4.80       11.30      1.92 o 
  -3  13   1       35.55       34.01      2.21 o 
  -2  13   1      207.55      225.68     12.67 o 
  -1  13   1        9.13       10.87      1.76 o 
   0  13   1       18.16       30.65      3.45 o 
   1  13   1       81.58       97.28      5.99 o 
   2  13   1       18.71       24.96      2.15 o 
   3  13   1       75.09       81.63      4.61 o 
   4  13   1        0.89       -0.26      1.68 o 
   5  13   1       25.68       28.50      2.79 o 
   6  13   1        2.94        4.52      1.94 o 
   7  13   1       31.37       32.00      2.58 o 
   8  13   1        0.03       -0.70      1.39 o 
   9  13   1        4.28        2.58      2.05 o 
  10  13   1        3.31        5.16      1.94 o 
  11  13   1       10.16        7.37      3.10 o 
  12  13   1        2.88        5.16      2.74 o 
  13  13   1        7.85        7.93      3.23 o 
  14  13   1       46.88       46.30     13.55 o 
  15  13   1       19.17       27.35      4.56 o 
 -13  14   1       71.10       69.24      4.93 o 
 -12  14   1        5.82        6.07      2.66 o 
 -11  14   1       13.47       12.61      3.58 o 
 -10  14   1        0.03       -1.94      1.94 o 
  -9  14   1        1.14       -1.61      2.42 o 
  -8  14   1        2.38       -2.15      1.69 o 
  -7  14   1        4.62        1.29      1.73 o 
  -6  14   1       70.31       69.98      3.64 o 
  -5  14   1       64.57       77.35      5.15 o 
  -4  14   1       91.67      108.61      6.13 o 
  -3  14   1        1.48        1.84      1.88 o 
  -2  14   1       92.02      101.48      9.62 o 
  -1  14   1       15.47       24.02      4.07 o 
   0  14   1        3.88        4.69      2.42 o 
   1  14   1       23.27       14.43      2.19 o 
   2  14   1        6.14        6.71      2.05 o 
   3  14   1       48.35       46.63      3.23 o 
   4  14   1       22.94       25.38      2.58 o 
   5  14   1        0.77        1.29      1.94 o 
   6  14   1       19.77       21.03      2.61 o 
   7  14   1        0.00       -2.28      1.52 o 
   8  14   1        3.86        0.97      1.94 o 
   9  14   1        0.06        0.00      2.24 o 
  10  14   1        8.32        6.64      3.23 o 
  11  14   1        6.97        6.27      3.10 o 
  12  14   1      103.24       95.83      9.68 o 
  13  14   1       14.62       17.06      3.65 o 
 -11  15   1        9.92        9.03      2.98 o 
 -10  15   1       13.21       14.19      2.98 o 
  -9  15   1        3.52        2.95      2.19 o 
  -8  15   1        5.21        6.55      2.36 o 
  -7  15   1        2.00        0.65      1.94 o 
  -6  15   1       22.36       21.93      2.42 o 
  -5  15   1        3.93       -2.40      3.10 o 
  -4  15   1        2.34        0.00      3.10 o 
  -3  15   1        3.51        1.47      3.10 o 
  -2  15   1        6.13       10.97      3.65 o 
  -1  15   1       43.09       42.65      6.07 o 
   0  15   1        2.45        1.06      2.42 o 
   1  15   1        0.40       -1.29      2.24 o 
   2  15   1       33.66       36.79      4.56 o 
   3  15   1        0.08        3.50      1.88 o 
   4  15   1        1.60        5.59      2.24 o 
   5  15   1       17.97       23.37      2.71 o 
   6  15   1       47.27       48.17      3.36 o 
   7  15   1        1.73        0.00      2.24 o 
   8  15   1        1.23        1.72      2.24 o 
   9  15   1        3.78        0.00      2.74 o 
  10  15   1        6.32        3.69      3.10 o 
  11  15   1        0.36        1.29      3.10 o 
  -8  16   1       15.70       10.32      2.98 o 
  -7  16   1        1.07        5.16      5.16 o 
  -6  16   1        3.05        5.16      3.87 o 
  -5  16   1        3.30        0.00      5.16 o 
  -4  16   1       75.88       69.69      9.03 o 
  -3  16   1       10.60       12.99      7.10 o 
  -2  16   1       17.59       18.62      4.52 o 
  -1  16   1        7.06       10.97      3.65 o 
   0  16   1       19.50       29.18      4.03 o 
   1  16   1       11.99       15.34      4.52 o 
   2  16   1       10.34        3.32      3.87 o 
   3  16   1       10.95       13.06      3.87 o 
   4  16   1       12.13       12.26      3.65 o 
   5  16   1       27.81       25.23      3.18 o 
   6  16   1        0.23       -0.43      2.24 o 
   7  16   1        2.24        4.61      3.10 o 
   8  16   1        0.00        2.03      3.87 o 
  -2  17   1       38.81       45.65      7.10 o 
  -1  17   1       11.05       15.49      5.16 o 
   0  17   1        6.46        3.87      5.16 o 
   1  17   1        0.13       -0.65      2.74 o 
   2  17   1        7.96        7.74      3.65 o 
 -23   0   2        0.57        5.16      3.87 o 
 -22   0   2        4.78        1.29      3.87 o 
 -21   0   2        0.88        5.16      3.87 o 
 -20   0   2       25.14       20.65      5.16 o 
 -19   0   2        0.03        2.58      3.87 o 
 -18   0   2      227.22      183.29     11.62 o 
 -17   0   2       89.68       87.23      4.96 o 
 -16   0   2      111.28      110.66      5.88 o 
 -15   0   2       71.30       66.94      4.03 o 
 -14   0   2        0.44       -0.43      1.15 o 
 -13   0   2       22.22       23.23      2.15 o 
 -12   0   2       84.90       94.52      8.39 o 
 -11   0   2       55.94       74.37      4.03 o 
 -10   0   2        1.06        5.68      3.87 o 
  -9   0   2      203.14      229.24      8.64 o 
  -8   0   2     1825.30     1837.91     58.63 o 
  -7   0   2      314.34      333.18     11.39 o 
  -6   0   2     1173.86     1153.29     36.61 o 
  -5   0   2      241.66      241.04      8.64 o 
  -4   0   2      369.71      348.18     11.88 o 
  -3   0   2      285.09      282.71      8.31 o 
  -2   0   2     3597.12     2955.00     79.48 o 
  -1   0   2      238.61      192.08      5.87 o 
   0   0   2     1296.62     1246.96     34.13 o 
   1   0   2      934.08      919.22     21.68 o 
   2   0   2     1674.42     1696.90     35.22 o 
   3   0   2       31.23       29.43      1.29 o 
   4   0   2      957.37      893.07     17.17 o 
   5   0   2       42.04       34.70      1.69 o 
   6   0   2      299.82      322.76      8.13 o 
   7   0   2        0.02       -0.65      1.12 o 
   8   0   2      926.71      907.40     20.84 o 
   9   0   2        7.17        7.28      1.72 o 
  10   0   2      119.89      112.94      5.48 o 
  11   0   2      432.16      384.31     13.70 o 
  12   0   2       45.59       54.85      3.65 o 
  13   0   2        3.07        3.87      1.82 o 
  14   0   2        2.53        1.94      3.23 o 
  15   0   2        0.01       -1.94      4.52 o 
  16   0   2       35.36       33.53      4.52 o 
  17   0   2       47.11       52.66      4.56 o 
  18   0   2       55.19       49.89      6.45 o 
  19   0   2        4.39        5.81      2.74 o 
  20   0   2        0.00        0.52      2.15 o 
  21   0   2        5.11        7.10      2.74 o 
  22   0   2        1.72        2.58      3.87 o 
 -23   1   2        4.34        3.87      3.10 o 
 -22   1   2        5.03        7.01      3.10 o 
 -21   1   2        0.02        1.29      3.87 o 
 -20   1   2       16.20       17.06      3.65 o 
 -19   1   2       18.40       16.17      2.66 o 
 -18   1   2        0.33       -0.55      1.88 o 
 -17   1   2       17.04       19.04      2.42 o 
 -16   1   2        1.55       -1.45      1.65 o 
 -15   1   2       16.55       15.48      1.68 o 
 -14   1   2       58.38       65.69      2.85 o 
 -13   1   2        0.10       -0.43      1.12 o 
 -12   1   2      296.68      337.41      8.70 o 
 -11   1   2        1.53        2.37      0.82 o 
 -10   1   2      373.06      383.51      9.51 o 
  -9   1   2      933.94     1022.06     23.27 o 
  -8   1   2     2798.60     2984.37     66.54 o 
  -7   1   2      256.56      283.66      6.92 o 
  -6   1   2       91.22       84.44      4.47 o 
  -5   1   2      443.93      466.56     10.11 o 
  -4   1   2       79.99       88.42      2.61 o 
  -3   1   2      109.12       95.38      2.68 o 
  -2   1   2       35.86       30.29      1.41 o 
  -1   1   2       38.35       31.60      1.18 o 
   0   1   2      159.52      147.40      3.18 o 
   1   1   2      186.08      174.26      3.29 o 
   2   1   2       11.87        8.31      0.49 o 
   3   1   2      266.81      264.11      3.98 o 
   4   1   2      209.59      213.04      3.11 o 
   5   1   2      124.29      125.14      2.41 o 
   6   1   2     2751.73     2646.35     43.35 o 
   7   1   2     1777.11     1814.32     31.72 o 
   8   1   2       45.50       54.35      1.56 o 
   9   1   2     1159.91     1188.96     20.53 o 
  10   1   2      143.46      157.15      6.01 o 
  11   1   2       12.95       18.13      1.49 o 
  12   1   2        0.89        1.61      1.14 o 
  13   1   2        2.86        3.44      1.49 o 
  14   1   2        4.46        0.43      2.84 o 
  15   1   2        2.20       -1.29      2.43 o 
  16   1   2      109.43      118.54      6.04 o 
  17   1   2      156.42      140.49      5.96 o 
  18   1   2       10.31       15.62      1.94 o 
  19   1   2       33.60       38.13      2.58 o 
  20   1   2        4.31        1.11      2.17 o 
  21   1   2        7.90        6.45      2.43 o 
  22   1   2       10.29       17.32      2.98 o 
 -23   2   2        1.28        4.98      3.10 o 
 -22   2   2        0.08        3.23      2.74 o 
 -21   2   2       17.88       17.88      3.65 o 
 -20   2   2       21.30       19.71      2.66 o 
 -19   2   2        8.61        6.45      2.24 o 
 -18   2   2        1.24        1.29      1.88 o 
 -17   2   2        5.63        4.42      2.61 o 
 -16   2   2        1.90        2.77      1.88 o 
 -15   2   2        0.67        0.16      1.65 o 
 -14   2   2        0.11        0.77      0.98 o 
 -13   2   2       16.04       17.29      1.52 o 
 -12   2   2       98.13       94.43      3.25 o 
 -11   2   2       19.08       14.54      1.58 o 
 -10   2   2       73.74       78.83      3.73 o 
  -9   2   2        0.20        1.08      0.82 o 
  -8   2   2      110.49      103.76      3.06 o 
  -7   2   2       13.82       19.33      1.93 o 
  -6   2   2      205.83      200.36      4.75 o 
  -5   2   2      438.22      428.40      9.39 o 
  -4   2   2        5.51        3.81      1.29 o 
  -3   2   2     2904.13     2858.88     53.38 o 
  -2   2   2       72.00       65.20      2.02 o 
  -1   2   2       51.86       64.26      2.09 o 
   0   2   2     1159.11     1116.34     17.51 o 
   1   2   2        2.49        3.51      0.50 o 
   2   2   2        1.97        1.95      0.53 o 
   3   2   2      757.80      698.69     10.47 o 
   4   2   2        1.43        3.31      0.43 o 
   5   2   2        1.79        0.37      0.49 o 
   6   2   2        9.16       12.89      0.96 o 
   7   2   2       22.32       32.56      1.64 o 
   8   2   2        3.83        4.06      0.63 o 
   9   2   2      159.15      153.40      3.40 o 
  10   2   2       18.74       17.78      0.67 o 
  11   2   2        3.79        1.81      1.09 o 
  12   2   2        7.33        7.87      1.49 o 
  13   2   2       59.10       56.54      2.98 o 
  14   2   2       15.15       16.44      2.82 o 
  15   2   2        7.90        4.61      1.88 o 
  16   2   2       23.47       24.36      3.92 o 
  17   2   2       27.82       24.47      2.66 o 
  18   2   2        3.70        2.58      2.74 o 
  19   2   2        6.92        9.68      2.74 o 
  20   2   2       14.76       17.64      3.65 o 
  21   2   2        0.75        3.87      2.74 o 
  22   2   2        2.82        1.72      2.24 o 
 -23   3   2        8.23       10.32      5.16 o 
 -22   3   2        3.74        5.16      5.16 o 
 -21   3   2       12.16       15.27      2.69 o 
 -20   3   2        4.95        5.16      2.24 o 
 -19   3   2        6.70        3.01      2.24 o 
 -18   3   2       13.86        6.02      2.24 o 
 -17   3   2        0.04       -1.66      1.88 o 
 -16   3   2       28.89       21.31      2.88 o 
 -15   3   2       38.72       32.87      3.19 o 
 -14   3   2       73.58       77.79      3.93 o 
 -13   3   2        7.92        7.56      1.88 o 
 -12   3   2      122.67      142.55      5.96 o 
 -11   3   2      190.70      189.35      5.75 o 
 -10   3   2      103.23      113.09      4.01 o 
  -9   3   2     1724.03     1726.02     40.49 o 
  -8   3   2     1673.10     1716.90     40.38 o 
  -7   3   2       36.30       42.75      3.35 o 
  -6   3   2      191.63      156.01      4.66 o 
  -5   3   2     1313.20     1276.39     26.60 o 
  -4   3   2       12.74       11.26      0.85 o 
  -3   3   2      517.40      472.47      9.42 o 
  -2   3   2        0.55        1.71      0.83 o 
  -1   3   2      191.64      190.49      3.63 o 
   0   3   2      249.52      239.40      4.75 o 
   1   3   2       37.97       30.57      0.95 o 
   2   3   2        0.66        3.52      0.80 o 
   3   3   2      367.07      357.38      5.94 o 
   4   3   2      194.06      200.24      3.33 o 
   5   3   2       53.61       48.29      1.06 o 
   6   3   2      325.41      290.83      5.69 o 
   7   3   2     2406.11     2308.19     40.10 o 
   8   3   2       93.58       98.73      2.52 o 
   9   3   2     1363.89     1421.27     26.40 o 
  10   3   2      265.29      277.04      5.85 o 
  11   3   2       31.63       30.05      1.33 o 
  12   3   2       46.83       49.76      1.47 o 
  13   3   2       27.81       29.06      2.05 o 
  14   3   2        2.22       -0.32      1.29 o 
  15   3   2        0.60       -1.96      1.30 o 
  16   3   2       49.87       55.31      9.68 o 
  17   3   2      214.07      204.75      9.13 o 
  18   3   2        2.93        1.29      2.74 o 
  19   3   2        0.86        0.65      2.74 o 
  20   3   2       12.69       17.70      3.10 o 
  21   3   2        4.77        7.19      3.87 o 
  22   3   2        6.71       11.25      3.10 o 
 -22   4   2        7.93       10.84      2.66 o 
 -21   4   2        5.23        9.62      2.42 o 
 -20   4   2       12.00       17.54      2.66 o 
 -19   4   2        3.83        5.25      2.61 o 
 -18   4   2      148.31      133.57      5.10 o 
 -17   4   2       77.05       67.77      3.36 o 
 -16   4   2      142.24      135.22      5.10 o 
 -15   4   2        2.83        5.74      1.69 o 
 -14   4   2        0.73       -1.99      1.39 o 
 -13   4   2       78.44       83.23      3.79 o 
 -12   4   2       63.78       64.18      3.13 o 
 -11   4   2       54.13       57.30      3.17 o 
 -10   4   2       23.91       23.88      1.94 o 
  -9   4   2      128.64      138.70      5.59 o 
  -8   4   2      956.70      914.25     19.65 o 
  -7   4   2       10.47       14.90      1.41 o 
  -6   4   2        1.20        1.66      0.78 o 
  -5   4   2       17.75       21.41      1.24 o 
  -4   4   2      298.43      294.85      6.27 o 
  -3   4   2      692.22      665.24     11.88 o 
  -2   4   2      402.89      343.36      6.51 o 
  -1   4   2      538.53      541.13      9.15 o 
   0   4   2     1036.26      987.25     15.42 o 
   1   4   2      698.24      686.45     10.88 o 
   2   4   2      161.39      151.45      2.83 o 
   3   4   2      160.01      129.83      2.79 o 
   4   4   2      606.90      588.43     10.07 o 
   5   4   2       14.07       12.50      0.67 o 
   6   4   2      263.12      242.98      4.90 o 
   7   4   2       32.09       36.39      1.39 o 
   8   4   2      204.67      226.19      4.70 o 
   9   4   2       85.25       81.83      2.33 o 
  10   4   2        8.32        8.45      0.97 o 
  11   4   2       28.30       29.38      1.24 o 
  12   4   2       28.16       28.72      1.25 o 
  13   4   2       16.47       16.84      1.41 o 
  14   4   2       12.25        9.40      1.69 o 
  15   4   2        6.12        1.01      1.94 o 
  16   4   2        9.00        6.45      2.05 o 
  17   4   2        3.46        3.44      1.12 o 
  18   4   2       63.16       68.86      4.17 o 
  19   4   2        4.07        5.81      3.23 o 
  20   4   2        3.85        4.52      2.74 o 
  21   4   2        0.10       -1.94      2.74 o 
 -22   5   2        4.58        3.64      2.42 o 
 -21   5   2        3.62        3.28      2.42 o 
 -20   5   2       12.93       13.84      2.66 o 
 -19   5   2       43.76       52.64      3.93 o 
 -18   5   2       17.40       19.59      2.98 o 
 -17   5   2       21.37       15.64      2.26 o 
 -16   5   2        1.05       -2.45      1.68 o 
 -15   5   2      181.87      175.52      6.06 o 
 -14   5   2       29.81       22.64      2.19 o 
 -13   5   2       15.10       15.50      2.05 o 
 -12   5   2        2.48        3.15      0.98 o 
 -11   5   2       44.93       50.41      2.22 o 
 -10   5   2       30.88       33.64      1.74 o 
  -9   5   2       15.00       23.27      1.61 o 
  -8   5   2      246.85      254.14      6.40 o 
  -7   5   2      631.99      594.37     11.98 o 
  -6   5   2       15.16       24.39      2.02 o 
  -5   5   2       25.44       32.87      1.64 o 
  -4   5   2       22.01       30.79      1.90 o 
  -3   5   2     1015.48     1051.72     18.70 o 
  -2   5   2       54.84       57.88      3.07 o 
  -1   5   2      289.41      274.36      5.91 o 
   0   5   2      390.21      408.36      7.25 o 
   1   5   2      299.04      295.01      5.44 o 
   2   5   2      571.27      618.82     10.63 o 
   3   5   2     1747.69     1689.32     26.39 o 
   4   5   2      482.20      480.89      8.30 o 
   5   5   2        2.81        3.12      0.58 o 
   6   5   2     1095.12     1011.35     18.15 o 
   7   5   2       88.97       99.11      2.48 o 
   8   5   2       33.83       36.44      1.49 o 
   9   5   2       49.87       54.50      1.79 o 
  10   5   2        2.55        2.01      0.77 o 
  11   5   2        0.29       -0.77      0.98 o 
  12   5   2        0.88        2.06      0.98 o 
  13   5   2        8.67        7.27      1.52 o 
  14   5   2       78.82       74.26      3.74 o 
  15   5   2        2.73       -0.52      0.98 o 
  16   5   2       56.94       60.89      3.02 o 
  17   5   2       43.60       46.99      2.68 o 
  18   5   2        0.88        0.14      1.69 o 
  19   5   2      104.88      121.95      5.59 o 
  20   5   2        0.51        3.01      2.24 o 
  21   5   2       18.44       18.52      7.74 o 
 -21   6   2       17.21       18.13      3.18 o 
 -20   6   2       48.90       38.72      3.65 o 
 -19   6   2       11.03       11.83      1.95 o 
 -18   6   2        3.43        2.20      1.76 o 
 -17   6   2       43.00       38.08      2.79 o 
 -16   6   2        0.01        0.00      1.12 o 
 -15   6   2       32.74       30.91      2.22 o 
 -14   6   2       40.57       43.00      2.26 o 
 -13   6   2       10.33        8.14      1.46 o 
 -12   6   2       48.52       41.59      2.55 o 
 -11   6   2        0.81       -0.76      1.21 o 
 -10   6   2      110.33      112.47      3.23 o 
  -9   6   2       58.82       61.15      2.29 o 
  -8   6   2       53.22       53.48      2.12 o 
  -7   6   2       37.49       41.51      2.47 o 
  -6   6   2       21.47       25.33      1.48 o 
  -5   6   2      380.05      365.02      7.77 o 
  -4   6   2      354.74      333.28      6.49 o 
  -3   6   2     3674.43     3600.24     62.27 o 
  -2   6   2       60.44       54.28      2.61 o 
  -1   6   2        0.85       -0.29      1.22 o 
   0   6   2     3891.67     3712.96     64.21 o 
   1   6   2      104.93      128.00      4.83 o 
   2   6   2       32.85       44.64      1.55 o 
   3   6   2      735.88      681.61     11.58 o 
   4   6   2      130.28      137.52      3.04 o 
   5   6   2        0.10        0.00      0.58 o 
   6   6   2      146.71      133.97      2.83 o 
   7   6   2        1.71        1.58      0.72 o 
   8   6   2        0.28        0.74      0.86 o 
   9   6   2      124.40      123.67      4.62 o 
  10   6   2        5.89        7.17      1.29 o 
  11   6   2       60.37       57.70      2.98 o 
  12   6   2       14.12       15.59      1.69 o 
  13   6   2      203.39      194.69      5.89 o 
  14   6   2       11.61       13.39      1.69 o 
  15   6   2       10.75       13.67      1.86 o 
  16   6   2       84.08       91.19      3.79 o 
  17   6   2      120.31      121.19      4.58 o 
  18   6   2       27.57       23.59      2.36 o 
  19   6   2       14.73       21.73      2.98 o 
  20   6   2       39.84       40.53      3.73 o 
 -21   7   2       25.59       39.36      7.10 o 
 -20   7   2        0.38        0.82      2.42 o 
 -19   7   2       10.53       10.60      2.79 o 
 -18   7   2        4.99        3.57      1.76 o 
 -17   7   2       11.58       13.23      1.76 o 
 -16   7   2      176.51      170.18      5.86 o 
 -15   7   2       48.36       47.02      3.35 o 
 -14   7   2       31.70       26.49      3.73 o 
 -13   7   2        3.20        4.38      1.86 o 
 -12   7   2       18.59       18.19      1.97 o 
 -11   7   2      114.67      112.69      3.91 o 
 -10   7   2       69.28       68.40      2.81 o 
  -9   7   2      328.48      308.47      6.95 o 
  -8   7   2        0.44        0.77      0.98 o 
  -7   7   2        9.65        5.92      1.11 o 
  -6   7   2        5.33        7.21      1.11 o 
  -5   7   2      704.51      639.81     11.72 o 
  -4   7   2       85.89       72.07      3.47 o 
  -3   7   2      915.83      826.37     16.33 o 
  -2   7   2       71.80       80.62      4.14 o 
  -1   7   2      592.13      535.98     11.01 o 
   0   7   2       87.98       89.64      3.07 o 
   1   7   2     1009.45      890.31     16.11 o 
   2   7   2      521.45      517.65      9.78 o 
   3   7   2      194.49      187.40      3.84 o 
   4   7   2      154.34      152.29      3.25 o 
   5   7   2      109.26      115.73      2.64 o 
   6   7   2       48.69       45.87      1.90 o 
   7   7   2      257.79      239.88      5.58 o 
   8   7   2      112.26       95.81      3.40 o 
   9   7   2       69.67       73.20      3.02 o 
  10   7   2       12.91       14.89      1.69 o 
  11   7   2       53.27       51.82      2.85 o 
  12   7   2      104.82      109.58      4.33 o 
  13   7   2       43.56       42.83      3.17 o 
  14   7   2       77.37       74.50      3.67 o 
  15   7   2        5.61        6.02      1.69 o 
  16   7   2        5.35        3.30      2.05 o 
  17   7   2      139.78      154.63      5.38 o 
  18   7   2        4.69        2.58      2.24 o 
  19   7   2        0.02        3.44      2.24 o 
  20   7   2        0.78       -0.86      2.24 o 
 -20   8   2        0.62        4.42      5.16 o 
 -19   8   2        7.77        9.13      2.52 o 
 -18   8   2       12.90       13.09      3.18 o 
 -17   8   2       38.76       38.27      3.13 o 
 -16   8   2       88.19       88.40      4.29 o 
 -15   8   2       92.18      102.08      4.54 o 
 -14   8   2       57.12       52.72      3.13 o 
 -13   8   2       41.24       44.48      3.13 o 
 -12   8   2      196.42      188.35      6.26 o 
 -11   8   2       38.40       33.27      2.22 o 
 -10   8   2        6.32        4.80      1.34 o 
  -9   8   2        2.90        1.79      1.31 o 
  -8   8   2      162.50      161.43      4.79 o 
  -7   8   2        0.07       -1.21      1.11 o 
  -6   8   2      311.59      304.56      6.90 o 
  -5   8   2       31.64       30.02      1.97 o 
  -4   8   2      867.21      822.40     16.33 o 
  -3   8   2      255.80      266.06      5.57 o 
  -2   8   2       54.84       49.00      1.90 o 
  -1   8   2      144.41      153.34      3.99 o 
   0   8   2      185.38      179.65      5.93 o 
   1   8   2      169.73      164.99      3.83 o 
   2   8   2     1469.14     1331.53     23.62 o 
   3   8   2      161.50      158.35      3.80 o 
   4   8   2      119.27      119.08      2.88 o 
   5   8   2      149.14      136.75      3.61 o 
   6   8   2       30.19       30.26      1.64 o 
   7   8   2       63.04       53.37      2.40 o 
   8   8   2        5.43        6.37      1.22 o 
   9   8   2       62.30       60.67      3.02 o 
  10   8   2       44.48       45.82      4.10 o 
  11   8   2       71.24       69.77      3.91 o 
  12   8   2      109.09      123.40      4.45 o 
  13   8   2       44.18       52.39      3.39 o 
  14   8   2        8.88        8.76      2.05 o 
  15   8   2        4.46        6.60      1.69 o 
  16   8   2        0.12        3.15      1.69 o 
  17   8   2        7.15        8.65      2.66 o 
  18   8   2       29.47       32.36      3.42 o 
  19   8   2        3.99        5.40      3.10 o 
 -19   9   2       10.32       17.96      5.16 o 
 -18   9   2       13.39       12.93      3.64 o 
 -17   9   2       38.76       40.48      6.50 o 
 -16   9   2        1.52       -0.70      2.90 o 
 -15   9   2      170.37      169.90      6.09 o 
 -14   9   2       34.01       34.56      2.71 o 
 -13   9   2       24.69       20.08      2.46 o 
 -12   9   2       46.48       40.55      4.10 o 
 -11   9   2        4.04        1.67      1.76 o 
 -10   9   2       22.11       27.87      2.98 o 
  -9   9   2       24.41       27.32      2.07 o 
  -8   9   2        7.69        9.49      1.98 o 
  -7   9   2       76.02       66.13      2.81 o 
  -6   9   2        2.83        3.87      1.25 o 
  -5   9   2       47.46       53.77      2.10 o 
  -4   9   2       85.01       93.60      3.12 o 
  -3   9   2      611.57      624.01     11.72 o 
  -2   9   2       29.00       37.73      2.48 o 
  -1   9   2        2.16        2.45      1.06 o 
   0   9   2      244.56      229.86      5.35 o 
   1   9   2       44.79       65.06      4.02 o 
   2   9   2       91.67       92.97      3.47 o 
   3   9   2      947.50      864.15     17.40 o 
   4   9   2       20.70       29.00      1.91 o 
   5   9   2       34.13       38.68      2.22 o 
   6   9   2       32.72       32.47      2.82 o 
   7   9   2       45.19       35.68      2.22 o 
   8   9   2        8.74        7.89      1.69 o 
   9   9   2        2.00       -0.97      1.29 o 
  10   9   2       23.50       26.73      2.36 o 
  11   9   2        2.26        2.97      1.52 o 
  12   9   2        2.73        4.16      1.69 o 
  13   9   2       92.07       82.46      3.67 o 
  14   9   2       45.86       47.68      3.02 o 
  15   9   2       17.94       19.06      2.98 o 
  16   9   2       43.38       40.46      4.67 o 
  17   9   2        0.05        1.72      2.24 o 
  18   9   2        0.12       -0.35      2.42 o 
 -18  10   2       15.69       13.55      3.65 o 
 -17  10   2       15.78       11.61      3.65 o 
 -16  10   2        3.41        0.00      2.52 o 
 -15  10   2       47.55       45.81      4.07 o 
 -14  10   2       72.64       80.65      4.16 o 
 -13  10   2        0.08       -1.75      1.76 o 
 -12  10   2       10.10       14.35      2.46 o 
 -11  10   2       24.08       21.16      2.46 o 
 -10  10   2       47.42       55.26      3.13 o 
  -9  10   2       28.90       21.93      2.46 o 
  -8  10   2        0.85        1.40      1.46 o 
  -7  10   2        3.95        3.25      1.46 o 
  -6  10   2      330.62      302.34      7.74 o 
  -5  10   2        0.03        0.06      1.46 o 
  -4  10   2      460.00      447.40      9.49 o 
  -3  10   2      283.11      276.09      5.91 o 
  -2  10   2       16.83       54.20      6.45 o 
  -1  10   2       93.99       91.25      2.93 o 
   0  10   2     1014.34      966.32     19.04 o 
   1  10   2       52.88       71.62      6.15 o 
   2  10   2        0.77        4.30      1.25 o 
   3  10   2       19.16       18.20      1.81 o 
   4  10   2      227.35      213.83      5.96 o 
   5  10   2        4.44        2.58      1.41 o 
   6  10   2       80.82       72.82      3.04 o 
   7  10   2       73.80       68.17      2.98 o 
   8  10   2        9.31       11.02      1.94 o 
   9  10   2       14.06       15.40      1.94 o 
  10  10   2       10.44        4.52      1.94 o 
  11  10   2       39.66       43.76      3.02 o 
  12  10   2      109.98       99.73      4.33 o 
  13  10   2       91.21       91.36      4.33 o 
  14  10   2        1.31       -2.15      2.24 o 
  15  10   2        3.54        2.58      2.24 o 
  16  10   2       21.71       27.47      3.43 o 
  17  10   2       43.37       38.76      4.56 o 
 -17  11   2        0.06        2.03      3.10 o 
 -16  11   2       77.17       70.59      5.88 o 
 -15  11   2        9.02        6.64      3.09 o 
 -14  11   2       68.00       59.56      5.12 o 
 -13  11   2        0.07       -2.44      2.94 o 
 -12  11   2       66.92       75.28      3.87 o 
 -11  11   2       74.81       78.55      4.16 o 
 -10  11   2       27.54       26.87      2.46 o 
  -9  11   2        7.71        8.48      2.39 o 
  -8  11   2       29.33       33.13      2.85 o 
  -7  11   2       40.88       41.95      2.94 o 
  -6  11   2      108.34      101.13      4.05 o 
  -5  11   2      392.16      375.06      9.36 o 
  -4  11   2        1.64        4.56      2.05 o 
  -3  11   2      362.62      344.99      7.82 o 
  -2  11   2        5.65        4.84      2.55 o 
  -1  11   2       73.64       75.91      2.73 o 
   0  11   2       38.78       54.32      2.23 o 
   1  11   2      381.68      324.08      8.22 o 
   2  11   2      279.36      284.22      8.57 o 
   3  11   2        5.02        4.34      1.55 o 
   4  11   2       79.64       70.60      3.15 o 
   5  11   2       36.14       34.58      2.43 o 
   6  11   2      131.05      126.83      4.32 o 
   7  11   2       45.38       43.69      2.55 o 
   8  11   2        5.12        3.44      1.69 o 
   9  11   2       11.93       10.89      1.94 o 
  10  11   2        0.60       -0.29      2.05 o 
  11  11   2      103.58      101.55      4.52 o 
  12  11   2       56.61       56.23      3.67 o 
  13  11   2       61.04       69.75      4.47 o 
  14  11   2       75.71       71.28      4.47 o 
  15  11   2        3.44        2.70      2.42 o 
  16  11   2        9.57        8.39      3.65 o 
 -16  12   2       20.72       28.62      4.56 o 
 -15  12   2       55.31       57.78      5.48 o 
 -14  12   2      107.54      109.52      7.30 o 
 -13  12   2        0.88        3.87      3.04 o 
 -12  12   2      224.43      225.03      7.82 o 
 -11  12   2       14.56       10.94      2.26 o 
 -10  12   2        0.03       -0.23      1.76 o 
  -9  12   2       53.21       48.73      3.51 o 
  -8  12   2        6.10        4.90      2.05 o 
  -7  12   2        0.54       -1.81      1.52 o 
  -6  12   2       42.49       44.59      3.91 o 
  -5  12   2        2.42        4.22      2.05 o 
  -4  12   2      206.22      194.62      5.78 o 
  -3  12   2        7.90       10.26      2.19 o 
  -2  12   2       67.19       77.94      3.01 o 
  -1  12   2        2.21        4.48      1.57 o 
   0  12   2        1.26        1.96      1.46 o 
   1  12   2       21.60       18.79      3.28 o 
   2  12   2      613.58      577.90     13.53 o 
   3  12   2        3.17        9.48      1.91 o 
   4  12   2       63.07       64.12      3.19 o 
   5  12   2      289.91      284.09      7.70 o 
   6  12   2       15.74       22.68      2.91 o 
   7  12   2       49.65       48.43      3.23 o 
   8  12   2        1.36        2.15      1.69 o 
   9  12   2        0.43        0.52      1.52 o 
  10  12   2       20.80       25.16      2.58 o 
  11  12   2       66.33       64.40      4.47 o 
  12  12   2        1.19        5.04      2.42 o 
  13  12   2       48.65       48.45      3.93 o 
  14  12   2        5.11        4.77      2.66 o 
  15  12   2        0.13        1.94      2.74 o 
 -14  13   2        4.51        2.58      3.65 o 
 -13  13   2       65.01       64.79      5.88 o 
 -12  13   2       20.22       21.28      3.42 o 
 -11  13   2       16.01       14.02      2.46 o 
 -10  13   2       14.47       20.37      2.85 o 
  -9  13   2       16.17       19.98      2.97 o 
  -8  13   2        0.13       -0.52      2.05 o 
  -7  13   2        3.46        1.98      2.05 o 
  -6  13   2       23.61       30.53      3.13 o 
  -5  13   2        4.85        8.00      2.05 o 
  -4  13   2       13.61       13.43      2.26 o 
  -3  13   2       56.43       60.37      5.88 o 
  -2  13   2        0.04        2.28      2.20 o 
  -1  13   2       40.96       35.88      3.54 o 
   0  13   2       20.78       17.88      3.30 o 
   1  13   2        5.23        6.55      2.08 o 
   2  13   2        1.44        4.35      1.81 o 
   3  13   2      210.86      177.91      5.68 o 
   4  13   2      113.06      124.79      4.51 o 
   5  13   2       26.51       35.39      2.67 o 
   6  13   2        3.41        7.81      2.46 o 
   7  13   2        6.47        8.07      1.94 o 
   8  13   2        7.95        6.86      2.35 o 
   9  13   2        3.11        1.29      1.94 o 
  10  13   2        5.77        7.27      2.42 o 
  11  13   2        0.28        2.15      2.24 o 
  12  13   2        0.05       -2.15      2.24 o 
  13  13   2       34.80       32.91      7.74 o 
 -12  14   2        9.88        6.45      3.87 o 
 -11  14   2       19.23       20.83      5.81 o 
 -10  14   2       26.46       26.37      3.73 o 
  -9  14   2        1.69        1.29      2.61 o 
  -8  14   2        7.55        8.67      2.71 o 
  -7  14   2       41.51       52.04      3.79 o 
  -6  14   2       56.18       51.99      3.67 o 
  -5  14   2       14.32       18.91      4.56 o 
  -4  14   2      108.61      102.82      7.72 o 
  -3  14   2        0.00        0.74      3.10 o 
  -2  14   2       16.74       15.33      5.16 o 
  -1  14   2       58.46       50.33      5.48 o 
   0  14   2        3.70        0.26      2.05 o 
   1  14   2        0.58        3.44      2.05 o 
   2  14   2       43.38       44.71      3.36 o 
   3  14   2        5.35        5.44      2.19 o 
   4  14   2       62.25       60.22      5.46 o 
   5  14   2       18.14       20.90      2.81 o 
   6  14   2        0.29       -0.97      2.05 o 
   7  14   2       49.40       44.06      3.23 o 
   8  14   2       18.89       15.32      3.21 o 
   9  14   2       12.63       18.13      2.98 o 
  10  14   2        3.60        3.28      2.42 o 
  11  14   2        1.76        0.00      4.26 o 
 -10  15   2        3.05        2.58      3.65 o 
  -9  15   2        0.33        1.29      2.74 o 
  -8  15   2        1.44        1.01      2.19 o 
  -7  15   2       34.08       34.21      4.96 o 
  -6  15   2       61.77       55.18      5.88 o 
  -5  15   2      108.11      113.38      8.06 o 
  -4  15   2       12.22       13.91      4.03 o 
  -3  15   2       32.31       21.04      4.03 o 
  -2  15   2        3.07       -1.11      3.10 o 
  -1  15   2        8.97       10.90      4.03 o 
   0  15   2        4.66        6.27      3.10 o 
   1  15   2        9.29        5.16      3.87 o 
   2  15   2       54.17       57.01      3.60 o 
   3  15   2        7.92       12.63      2.46 o 
   4  15   2        9.10        5.74      2.11 o 
   5  15   2        1.97        0.00      2.24 o 
   6  15   2       19.63       21.66      2.85 o 
   7  15   2       30.72       28.87      2.85 o 
   8  15   2        6.44        6.45      2.66 o 
   9  15   2        4.56        5.63      2.42 o 
  -6  16   2        1.71       -0.16      8.39 o 
  -5  16   2       25.78       30.79      4.96 o 
  -4  16   2       19.27       22.01      4.56 o 
  -3  16   2       19.42       12.76      4.03 o 
  -2  16   2        6.60        9.32      4.03 o 
  -1  16   2        8.81       13.76      4.03 o 
   0  16   2        3.55        0.00      3.10 o 
   1  16   2        0.36       -2.03      9.68 o 
   2  16   2      149.11      131.42      8.63 o 
   3  16   2       10.52       14.49      3.42 o 
   4  16   2       25.65       18.25      2.98 o 
   5  16   2       56.11       52.84      5.19 o 
 -22   1   3        0.21       -4.84      3.23 o 
 -21   1   3        0.39        1.29      2.74 o 
 -20   1   3       40.60       37.47      4.56 o 
 -19   1   3        1.05        0.65      2.74 o 
 -18   1   3       33.02       35.64      8.39 o 
 -17   1   3       70.19       62.30      4.96 o 
 -16   1   3        1.31       -2.58      2.74 o 
 -15   1   3        0.35       -2.55      1.70 o 
 -14   1   3        2.10        0.74      2.61 o 
 -13   1   3       99.07       91.48      4.18 o 
 -12   1   3      124.15      131.70      4.38 o 
 -11   1   3        1.59        3.77      1.06 o 
 -10   1   3       30.68       33.00      1.85 o 
  -9   1   3       20.98       19.22      1.79 o 
  -8   1   3       11.61        7.37      0.98 o 
  -7   1   3       74.74       59.54      2.21 o 
  -6   1   3       34.15       36.60      1.74 o 
  -5   1   3      134.08      132.59      3.86 o 
  -4   1   3       83.20       91.38      5.68 o 
  -3   1   3      312.77      298.62      6.51 o 
  -2   1   3     1321.91     1294.94     23.39 o 
  -1   1   3       11.58       16.88      1.95 o 
   0   1   3      574.27      529.88     10.13 o 
   1   1   3       11.65       16.03      2.06 o 
   2   1   3      375.68      346.51      6.33 o 
   3   1   3        1.40        1.61      0.58 o 
   4   1   3       38.81       40.45      1.16 o 
   5   1   3      170.39      169.48      3.31 o 
   6   1   3      483.74      477.09      9.09 o 
   7   1   3      239.19      224.92      5.02 o 
   8   1   3       74.54       72.98      2.02 o 
   9   1   3       47.79       58.12      1.67 o 
  10   1   3        1.05        0.77      1.15 o 
  11   1   3       34.34       36.34      1.96 o 
  12   1   3       12.91        9.66      1.22 o 
  13   1   3        2.83        1.72      0.91 o 
  14   1   3        8.19        4.13      1.19 o 
  15   1   3       27.17       25.28      1.74 o 
  16   1   3        2.57        3.47      1.31 o 
  17   1   3       14.49       19.11      1.55 o 
  18   1   3        0.10       -1.57      1.22 o 
  19   1   3        5.87        7.89      1.69 o 
  20   1   3        1.93        4.30      2.24 o 
 -22   2   3        1.18        3.87      3.87 o 
 -21   2   3       18.59       24.31      4.56 o 
 -20   2   3       19.80       18.44      3.65 o 
 -19   2   3       37.10       36.55      4.56 o 
 -18   2   3      248.93      205.98     10.04 o 
 -17   2   3       13.18        5.76      1.98 o 
 -16   2   3        3.54        1.29      1.88 o 
 -15   2   3        1.01       -1.47      1.88 o 
 -14   2   3       45.36       41.77      2.76 o 
 -13   2   3       16.77       15.60      1.95 o 
 -12   2   3      716.84      785.67     19.40 o 
 -11   2   3       41.98       36.60      2.46 o 
 -10   2   3       52.21       58.51      2.43 o 
  -9   2   3        9.79        7.07      1.03 o 
  -8   2   3      308.16      317.46      7.43 o 
  -7   2   3       93.81       98.91      3.06 o 
  -6   2   3       28.67       21.44      1.41 o 
  -5   2   3        2.39        0.19      0.80 o 
  -4   2   3        3.71        2.76      0.96 o 
  -3   2   3      843.94      900.23     17.97 o 
  -2   2   3     2858.60     3049.00     53.67 o 
  -1   2   3     1047.31     1012.63     37.17 o 
   0   2   3     4356.13     4428.10     77.67 o 
   1   2   3      165.07      168.19      7.06 o 
   2   2   3        0.76        2.29      0.63 o 
   3   2   3       78.72       70.78      1.88 o 
   4   2   3       92.24       87.38      2.00 o 
   5   2   3        0.26        1.20      0.53 o 
   6   2   3        1.21        0.11      0.58 o 
   7   2   3       55.12       53.92      1.67 o 
   8   2   3      344.15      355.70      6.95 o 
   9   2   3       44.29       32.75      1.46 o 
  10   2   3      298.84      279.72      7.79 o 
  11   2   3        8.94        6.99      1.22 o 
  12   2   3        0.04       -1.37      0.91 o 
  13   2   3        0.70        0.00      1.15 o 
  14   2   3       64.95       69.54      2.74 o 
  15   2   3      130.05      139.23      4.19 o 
  16   2   3       85.33       82.47      3.32 o 
  17   2   3       24.81       26.82      2.36 o 
  18   2   3       25.02       17.50      1.85 o 
  19   2   3        5.82        7.74      2.24 o 
  20   2   3        0.31       -1.66      1.88 o 
 -22   3   3        0.31       -2.97      4.47 o 
 -21   3   3        1.47        3.87      2.98 o 
 -20   3   3       15.44       11.25      4.35 o 
 -19   3   3        0.52        2.58      2.42 o 
 -18   3   3        1.84        6.91      2.24 o 
 -17   3   3       16.11       18.50      2.46 o 
 -16   3   3        1.35        1.86      2.98 o 
 -15   3   3        0.09       -2.53      1.69 o 
 -14   3   3       22.68       24.29      2.46 o 
 -13   3   3      105.60       87.98      5.59 o 
 -12   3   3      268.13      264.99      7.92 o 
 -11   3   3       18.77       14.70      1.85 o 
 -10   3   3       12.56       13.78      1.76 o 
  -9   3   3       63.09       75.09      3.51 o 
  -8   3   3       82.17       80.35      2.87 o 
  -7   3   3        2.07        5.16      0.98 o 
  -6   3   3      644.19      580.63     11.79 o 
  -5   3   3       28.98       16.78      1.15 o 
  -4   3   3       27.47       29.80      1.48 o 
  -3   3   3      200.42      191.25      4.94 o 
  -2   3   3      468.75      473.63      9.61 o 
  -1   3   3      227.23      213.62      4.61 o 
   0   3   3       68.31       81.92      2.31 o 
   1   3   3        0.03        3.72      0.73 o 
   2   3   3       60.45       53.55      1.66 o 
   3   3   3      134.44      147.51      3.22 o 
   4   3   3      269.87      257.47      4.69 o 
   5   3   3       17.65       19.66      1.26 o 
   6   3   3        9.42       18.03      1.73 o 
   7   3   3        3.23        0.18      0.86 o 
   8   3   3      223.52      228.76      5.24 o 
   9   3   3        2.86        1.72      0.91 o 
  10   3   3       40.64       35.82      2.61 o 
  11   3   3        2.00        2.58      1.29 o 
  12   3   3       49.44       51.73      2.58 o 
  13   3   3       24.86       24.24      1.94 o 
  14   3   3       13.79       12.26      1.68 o 
  15   3   3        4.57        3.50      2.35 o 
  16   3   3        0.55       -1.72      1.49 o 
  17   3   3        0.06        2.40      1.88 o 
  18   3   3       14.73       15.05      2.19 o 
  19   3   3        3.16        2.15      2.24 o 
  20   3   3        1.76        4.73      2.24 o 
 -21   4   3        1.30        7.74      3.65 o 
 -20   4   3        0.59        2.12      2.19 o 
 -19   4   3        0.07       -1.29      1.76 o 
 -18   4   3        0.86        2.05      1.76 o 
 -17   4   3        3.61        4.17      2.61 o 
 -16   4   3        0.94        1.58      1.69 o 
 -15   4   3        1.65        0.38      1.86 o 
 -14   4   3       67.64       60.23      3.60 o 
 -13   4   3       14.39       11.82      2.26 o 
 -12   4   3       46.84       49.57      5.22 o 
 -11   4   3       17.80       21.36      3.73 o 
 -10   4   3       76.79       83.23      3.79 o 
  -9   4   3      104.46       98.52      3.56 o 
  -8   4   3        0.08       -0.73      0.98 o 
  -7   4   3        4.42        4.57      1.31 o 
  -6   4   3      255.19      218.66      5.07 o 
  -5   4   3      146.71      149.01      4.73 o 
  -4   4   3        0.55        4.13      0.89 o 
  -3   4   3       95.82      112.01      3.17 o 
  -2   4   3       58.08       93.07      6.37 o 
  -1   4   3       57.10       74.95      3.77 o 
   0   4   3       10.16       11.90      1.17 o 
   1   4   3       11.39       17.39      1.16 o 
   2   4   3       53.08       50.67      1.80 o 
   3   4   3        4.31        7.31      1.05 o 
   4   4   3        5.47        2.70      0.63 o 
   5   4   3       22.43       22.41      1.03 o 
   6   4   3      118.41      102.07      2.51 o 
   7   4   3      270.12      254.06      5.73 o 
   8   4   3        9.07        6.60      1.11 o 
   9   4   3       68.82       59.84      2.66 o 
  10   4   3      120.81      115.34      4.01 o 
  11   4   3       25.87       22.47      2.02 o 
  12   4   3        3.31        3.39      1.65 o 
  13   4   3       14.96       11.65      1.88 o 
  14   4   3        0.74        1.13      1.65 o 
  15   4   3       32.56       27.90      4.45 o 
  16   4   3       10.02        8.11      1.88 o 
  17   4   3        0.01       -2.74      2.17 o 
  18   4   3       10.34        5.16      2.74 o 
  19   4   3       17.70       24.38      5.16 o 
  20   4   3        3.52        1.29      3.87 o 
 -21   5   3        0.79        2.84      2.66 o 
 -20   5   3        7.07       12.28      2.79 o 
 -19   5   3        2.20        2.49      2.19 o 
 -18   5   3       37.18       35.66      3.13 o 
 -17   5   3       20.82       17.27      2.46 o 
 -16   5   3        3.66        2.96      1.76 o 
 -15   5   3       22.01       19.03      2.46 o 
 -14   5   3       48.19       51.38      3.36 o 
 -13   5   3        0.03       -1.70      1.13 o 
 -12   5   3      242.87      239.78      6.57 o 
 -11   5   3       18.74       18.42      1.84 o 
 -10   5   3        4.88        6.99      2.25 o 
  -9   5   3      520.49      486.68     11.34 o 
  -8   5   3        0.49        0.40      0.98 o 
  -7   5   3        0.25       -0.95      1.30 o 
  -6   5   3      142.06      123.07      3.70 o 
  -5   5   3      117.76      107.25      2.82 o 
  -4   5   3       92.66      105.46      3.31 o 
  -3   5   3      176.99      194.93      4.91 o 
  -2   5   3      379.68      393.33      8.87 o 
  -1   5   3        8.66       10.40      1.88 o 
   0   5   3      250.22      225.38      5.96 o 
   1   5   3       28.32       30.25      2.21 o 
   2   5   3        8.53       12.74      1.10 o 
   3   5   3        0.66        0.71      0.70 o 
   4   5   3      548.47      507.36      9.14 o 
   5   5   3       44.98       52.89      2.15 o 
   6   5   3       99.66       96.45      2.15 o 
   7   5   3      314.75      283.65      5.89 o 
   8   5   3      118.92      111.24      3.94 o 
   9   5   3      114.79      114.53      3.26 o 
  10   5   3       59.75       63.37      2.81 o 
  11   5   3       52.77       57.71      3.02 o 
  12   5   3       51.33       47.92      5.82 o 
  13   5   3        8.60       10.65      1.88 o 
  14   5   3        9.79        5.90      1.88 o 
  15   5   3        1.01        0.00      1.88 o 
  16   5   3        1.47        0.00      2.13 o 
  17   5   3       66.50       69.77      7.10 o 
  18   5   3        0.87        1.94      2.74 o 
  19   5   3        3.06        3.23      2.74 o 
 -20   6   3        0.27        0.39      2.66 o 
 -19   6   3       30.56       30.32      3.58 o 
 -18   6   3       89.12       83.32      5.11 o 
 -17   6   3       17.93       12.45      1.78 o 
 -16   6   3        5.96        6.66      1.74 o 
 -15   6   3       28.02       23.67      2.22 o 
 -14   6   3        2.12       -0.06      1.61 o 
 -13   6   3       17.08       20.31      2.49 o 
 -12   6   3      311.98      325.02      8.22 o 
 -11   6   3      158.88      140.50      4.74 o 
 -10   6   3      253.19      242.10      6.57 o 
  -9   6   3      238.22      232.00      6.40 o 
  -8   6   3      463.86      451.46      9.66 o 
  -7   6   3      686.71      674.02     13.72 o 
  -6   6   3       82.74       78.58      4.63 o 
  -5   6   3      685.00      654.21     14.77 o 
  -4   6   3       74.79       71.68      4.20 o 
  -3   6   3       14.22       26.20      1.69 o 
  -2   6   3     1262.43     1299.28     27.69 o 
  -1   6   3       16.66       32.10      3.87 o 
   0   6   3      425.33      451.32     10.55 o 
   1   6   3      434.05      434.34     18.38 o 
   2   6   3        2.12        2.46      2.20 o 
   3   6   3       25.22       23.10      1.35 o 
   4   6   3       65.24       71.54      2.11 o 
   5   6   3      467.63      438.12      7.92 o 
   6   6   3       93.72       92.55      3.21 o 
   7   6   3       18.47       22.12      2.02 o 
   8   6   3      485.37      457.27     10.68 o 
   9   6   3       77.52       74.75      3.19 o 
  10   6   3      427.41      405.44      9.89 o 
  11   6   3       33.82       42.62      2.85 o 
  12   6   3       20.58       21.57      2.34 o 
  13   6   3        3.09        3.01      1.69 o 
  14   6   3       47.31       47.47      3.02 o 
  15   6   3       31.40       36.85      2.71 o 
  16   6   3       33.38       30.34      3.65 o 
  17   6   3        0.62        1.29      3.87 o 
  18   6   3       22.00       16.78      3.65 o 
  19   6   3        3.88        1.94      3.23 o 
 -20   7   3        2.09        1.81      2.66 o 
 -19   7   3        0.00        0.94      2.42 o 
 -18   7   3        4.90        8.02      2.79 o 
 -17   7   3        1.01       -0.47      2.42 o 
 -16   7   3        1.96       -0.61      1.86 o 
 -15   7   3       40.27       39.87      2.67 o 
 -14   7   3        0.41       -1.11      1.61 o 
 -13   7   3       93.64       85.65      3.56 o 
 -12   7   3      273.59      272.61      7.34 o 
 -11   7   3       63.91       53.88      2.86 o 
 -10   7   3        0.00       -0.39      1.46 o 
  -9   7   3      282.59      283.24      7.56 o 
  -8   7   3       90.85       99.43      3.71 o 
  -7   7   3       13.85       18.84      1.91 o 
  -6   7   3       67.56       56.23      2.81 o 
  -5   7   3        0.00        2.37      1.83 o 
  -4   7   3      155.50      157.02      4.08 o 
  -3   7   3       82.42       82.85      6.40 o 
  -2   7   3       60.86       63.10      3.68 o 
  -1   7   3       11.14       10.02      2.24 o 
   0   7   3      103.25      101.51      2.93 o 
   1   7   3        0.86        1.77      1.17 o 
   2   7   3        1.50        0.00      1.13 o 
   3   7   3       49.21       47.19      2.00 o 
   4   7   3      156.73      129.75      3.95 o 
   5   7   3        1.04        1.66      0.98 o 
   6   7   3       10.12       11.69      1.80 o 
   7   7   3       17.30       22.37      1.94 o 
   8   7   3      207.42      196.19      5.68 o 
   9   7   3      144.81      143.38      4.72 o 
  10   7   3        2.19        2.58      1.73 o 
  11   7   3        0.83        2.01      1.69 o 
  12   7   3       17.40       19.76      2.91 o 
  13   7   3       46.57       39.35      2.71 o 
  14   7   3       22.35       18.86      2.36 o 
  15   7   3        1.62       -0.43      2.24 o 
  16   7   3        0.09       -0.55      1.88 o 
  17   7   3        2.42        1.29      2.24 o 
  18   7   3       13.78       11.79      4.52 o 
 -19   8   3        0.37       -1.07      2.79 o 
 -18   8   3        2.99        4.01      2.79 o 
 -17   8   3        0.50       -2.35      2.42 o 
 -16   8   3        6.49        8.62      2.79 o 
 -15   8   3        2.05        3.06      2.05 o 
 -14   8   3      149.00      150.26      5.86 o 
 -13   8   3        1.33        0.68      2.00 o 
 -12   8   3       42.93       49.26      2.99 o 
 -11   8   3       68.52       67.32      3.40 o 
 -10   8   3      165.85      179.36      6.72 o 
  -9   8   3       57.08       52.18      2.86 o 
  -8   8   3       13.99       12.38      1.85 o 
  -7   8   3      223.29      234.74      6.46 o 
  -6   8   3       85.15       70.01      3.15 o 
  -5   8   3        3.95        3.48      1.46 o 
  -4   8   3        9.89        6.94      1.61 o 
  -3   8   3        3.56        3.05      1.55 o 
  -2   8   3        0.34        0.79      0.76 o 
  -1   8   3       51.17       51.03      2.10 o 
   0   8   3        2.43        4.39      1.24 o 
   1   8   3       63.49       63.74      2.40 o 
   2   8   3       70.26       74.07      2.51 o 
   3   8   3        9.40        7.98      1.55 o 
   4   8   3       73.76       64.84      2.81 o 
   5   8   3        2.43        1.39      1.31 o 
   6   8   3      104.67       97.30      3.74 o 
   7   8   3      502.20      471.47     11.26 o 
   8   8   3       77.23       74.95      3.40 o 
   9   8   3       63.86       64.21      3.04 o 
  10   8   3        0.19       -1.53      1.39 o 
  11   8   3       71.07       69.30      3.67 o 
  12   8   3       20.44       16.01      2.79 o 
  13   8   3        0.26        2.15      1.69 o 
  14   8   3        1.12       -1.29      1.88 o 
  15   8   3       22.62       15.65      2.98 o 
  16   8   3       18.93       21.18      2.98 o 
  17   8   3        0.02       -2.40      2.39 o 
 -18   9   3        7.46        3.49      4.17 o 
 -17   9   3        0.06       -3.78      2.52 o 
 -16   9   3        2.50        3.76      2.79 o 
 -15   9   3       14.86       13.73      3.18 o 
 -14   9   3       52.10       52.84      6.15 o 
 -13   9   3       41.62       51.65      3.47 o 
 -12   9   3       14.12       15.06      2.46 o 
 -11   9   3       68.34       66.61      3.31 o 
 -10   9   3       14.94       17.97      2.22 o 
  -9   9   3      463.43      448.00     11.00 o 
  -8   9   3       26.70       36.01      2.67 o 
  -7   9   3       25.88       26.82      2.22 o 
  -6   9   3      397.05      390.20      9.71 o 
  -5   9   3        0.72        3.87      2.19 o 
  -4   9   3      167.51      146.64      4.79 o 
  -3   9   3        4.80        5.16      1.69 o 
  -2   9   3       10.26        9.23      1.48 o 
  -1   9   3        0.80        0.88      1.18 o 
   0   9   3        0.59       -1.17      0.87 o 
   1   9   3        9.06        8.44      1.26 o 
   2   9   3      167.26      166.46      4.57 o 
   3   9   3        3.49        8.00      1.88 o 
   4   9   3      194.65      174.20      5.23 o 
   5   9   3        0.55        2.26      1.41 o 
   6   9   3       63.84       64.86      3.15 o 
   7   9   3      157.02      147.79      4.79 o 
   8   9   3      164.39      169.98      5.38 o 
   9   9   3       22.30       27.03      2.40 o 
  10   9   3       57.21       59.80      4.22 o 
  11   9   3       72.66       70.59      4.66 o 
  12   9   3       23.88       17.83      2.36 o 
  13   9   3        8.63        3.44      2.24 o 
  14   9   3        8.59        6.45      2.43 o 
  15   9   3        6.63        3.01      2.24 o 
  16   9   3        1.21        0.43      2.24 o 
  17   9   3       27.28       22.58      3.42 o 
 -17  10   3        0.02       -1.88      3.48 o 
 -16  10   3        0.44       -2.06      2.92 o 
 -15  10   3       22.84       12.06      3.45 o 
 -14  10   3        0.27       -3.28      2.42 o 
 -13  10   3       57.14       56.38      3.79 o 
 -12  10   3       83.68       87.12      4.45 o 
 -11  10   3       48.72       45.41      3.20 o 
 -10  10   3       65.39       68.55      3.79 o 
  -9  10   3      308.67      329.09      8.67 o 
  -8  10   3       21.95       24.30      2.40 o 
  -7  10   3      290.16      285.42      7.63 o 
  -6  10   3        9.09        9.48      2.05 o 
  -5  10   3      341.27      342.23      8.67 o 
  -4  10   3        0.43        4.62      1.81 o 
  -3  10   3       31.18       30.79      2.40 o 
  -2  10   3       34.30       37.46      2.40 o 
  -1  10   3        0.57        1.94      1.33 o 
   0  10   3       54.30       44.82      2.65 o 
   1  10   3       84.25       82.84      4.36 o 
   2  10   3      146.58      138.95      4.99 o 
   3  10   3      113.96      138.16     10.32 o 
   4  10   3      273.79      260.40      8.81 o 
   5  10   3      402.63      381.39      9.71 o 
   6  10   3      117.67      118.91      4.81 o 
   7  10   3        1.28        2.58      1.73 o 
   8  10   3      110.48      109.27      4.21 o 
   9  10   3       88.92       99.53      4.89 o 
  10  10   3      104.47      104.46      4.52 o 
  11  10   3       25.72       31.34      5.11 o 
  12  10   3       15.57       18.43      2.98 o 
  13  10   3        0.89       -2.58      1.88 o 
  14  10   3        3.50        2.58      2.43 o 
  15  10   3        0.08       -3.72      2.48 o 
  16  10   3        0.07        0.86      2.24 o 
 -16  11   3       12.09       11.77      3.30 o 
 -15  11   3       58.06       69.08      5.43 o 
 -14  11   3       18.17       18.48      3.93 o 
 -13  11   3       46.64       53.97      6.44 o 
 -12  11   3        0.40       -1.21      2.05 o 
 -11  11   3       34.62       33.93      3.13 o 
 -10  11   3       42.97       51.83      3.79 o 
  -9  11   3      146.82      167.51      6.51 o 
  -8  11   3       10.85       16.01      2.46 o 
  -7  11   3       12.42       11.45      2.02 o 
  -6  11   3       19.75       21.15      2.22 o 
  -5  11   3       68.26       81.02      3.56 o 
  -4  11   3       96.55      108.87      4.32 o 
  -3  11   3       10.03        9.93      3.17 o 
  -2  11   3       37.86       37.21      2.78 o 
  -1  11   3       31.64       38.51      5.43 o 
   0  11   3        4.12        5.53      2.24 o 
   1  11   3        2.55        5.35      1.61 o 
   2  11   3        0.13       -0.22      1.46 o 
   3  11   3      482.90      453.46     11.26 o 
   4  11   3        0.41        2.40      2.17 o 
   5  11   3       70.23       73.02      3.40 o 
   6  11   3        0.72        0.00      1.73 o 
   7  11   3        0.87        0.54      1.81 o 
   8  11   3       73.06       66.25      3.56 o 
   9  11   3       75.23       78.45      3.84 o 
  10  11   3       14.51       12.21      2.36 o 
  11  11   3        1.30        2.82      2.42 o 
  12  11   3       16.07       15.21      2.98 o 
  13  11   3        4.42        0.00      2.24 o 
  14  11   3        1.64       -0.43      2.24 o 
 -14  12   3       22.86       22.23      4.07 o 
 -13  12   3        0.00       -2.58      2.98 o 
 -12  12   3        2.54       -0.65      2.66 o 
 -11  12   3       16.86       16.40      2.78 o 
 -10  12   3       38.07       48.14      4.66 o 
  -9  12   3        0.02        0.40      1.90 o 
  -8  12   3        3.02        7.44      2.98 o 
  -7  12   3      276.24      282.57     10.10 o 
  -6  12   3        5.33       10.67      2.07 o 
  -5  12   3       28.30       30.28      2.51 o 
  -4  12   3        1.12       -0.06      1.61 o 
  -3  12   3        0.10        0.46      1.76 o 
  -2  12   3        5.10        4.22      2.42 o 
  -1  12   3        0.85       -1.72      3.45 o 
   0  12   3        0.34       -3.65      2.43 o 
   1  12   3        0.48        0.15      1.76 o 
   2  12   3        4.45        8.32      1.67 o 
   3  12   3        6.35        8.24      1.91 o 
   4  12   3       46.52       41.73      4.82 o 
   5  12   3       12.52       11.12      2.79 o 
   6  12   3        3.30        4.21      1.81 o 
   7  12   3      104.60      109.21      4.38 o 
   8  12   3       41.29       44.49      2.98 o 
   9  12   3       43.49       47.27      3.36 o 
  10  12   3       25.05       28.61      3.73 o 
  11  12   3       23.64       23.57      3.18 o 
  12  12   3       22.76       20.18      3.18 o 
  13  12   3        0.18        1.88      2.42 o 
 -13  13   3       16.21       19.10      6.45 o 
 -12  13   3        0.14       -2.12      3.18 o 
 -11  13   3       11.60       13.31      3.42 o 
 -10  13   3        4.34        2.21      2.46 o 
  -9  13   3       54.21       47.60      4.10 o 
  -8  13   3       21.48       28.06      3.45 o 
  -7  13   3        4.68        3.28      2.36 o 
  -6  13   3      254.56      237.57      8.18 o 
  -5  13   3        2.53        8.57      3.18 o 
  -4  13   3      144.29      139.84      6.78 o 
  -3  13   3        0.69        0.00      5.16 o 
  -2  13   3       20.96       14.99      2.85 o 
  -1  13   3       40.46       43.10      3.93 o 
   0  13   3        7.81       14.75      5.00 o 
   1  13   3        1.80        0.59      2.42 o 
   2  13   3       40.89       39.71      3.13 o 
   3  13   3       24.15       24.54      2.78 o 
   4  13   3       26.37       30.89      2.70 o 
   5  13   3        1.61        2.38      1.81 o 
   6  13   3       31.81       28.15      2.67 o 
   7  13   3       22.10       17.81      2.40 o 
   8  13   3       12.46       14.01      2.40 o 
   9  13   3        1.20       -1.72      2.24 o 
  10  13   3       17.39       15.52      3.66 o 
  11  13   3       54.47       48.12      4.47 o 
 -10  14   3        0.01       -3.60      3.11 o 
  -9  14   3       47.25       52.99      5.96 o 
  -8  14   3        3.54       -2.21      3.18 o 
  -7  14   3       11.48       11.25      3.18 o 
  -6  14   3        0.35        1.13      3.32 o 
  -5  14   3       16.02        6.74      4.03 o 
  -4  14   3        5.34        2.90      3.87 o 
  -3  14   3        9.51        6.74      4.03 o 
  -2  14   3        5.87        8.97      2.79 o 
  -1  14   3        0.27       -0.23      2.42 o 
   0  14   3       29.36       25.19      4.10 o 
   1  14   3        7.44        5.88      2.79 o 
   2  14   3      148.96      139.80      7.51 o 
   3  14   3       46.98       35.69      4.03 o 
   4  14   3      173.73      158.48      6.33 o 
   5  14   3       90.03       93.55      6.33 o 
   6  14   3        5.38        9.43      2.36 o 
   7  14   3        0.48        0.57      1.91 o 
   8  14   3        0.02       -1.72      2.24 o 
   9  14   3       16.42       16.78      2.98 o 
  -7  15   3       30.44       22.64      5.81 o 
  -6  15   3        1.46        1.94      4.52 o 
  -5  15   3       40.03       45.24      5.88 o 
  -4  15   3        7.36        9.18      4.03 o 
  -3  15   3        1.86       -1.29      5.16 o 
  -2  15   3       17.92       20.12      4.56 o 
  -1  15   3        3.59       -1.77      4.52 o 
   0  15   3        4.75        2.71      2.66 o 
   1  15   3        0.00        2.82      2.42 o 
   2  15   3        5.96        7.74      2.79 o 
   3  15   3      197.88      165.47      8.88 o 
   4  15   3        6.11       10.32      5.16 o 
   5  15   3       48.63       43.75      4.06 o 
 -21   0   4        2.56       15.49      6.45 o 
 -20   0   4       11.55        2.58      5.16 o 
 -19   0   4        0.27       -3.87      3.87 o 
 -18   0   4        0.48        5.16      5.16 o 
 -17   0   4        1.55        2.58      5.16 o 
 -16   0   4        6.38        1.29      5.16 o 
 -15   0   4        3.18       -5.81      3.87 o 
 -14   0   4       35.16       40.00      6.45 o 
 -13   0   4       70.59       87.60      6.80 o 
 -12   0   4      134.75      140.63      8.63 o 
 -11   0   4      315.54      300.59     10.22 o 
 -10   0   4      295.31      288.95     10.22 o 
  -9   0   4        7.03        5.36      2.69 o 
  -8   0   4        9.73        6.55      1.98 o 
  -7   0   4        0.29       -1.55      1.17 o 
  -6   0   4        0.48        0.26      1.46 o 
  -5   0   4       45.46       44.26      3.74 o 
  -4   0   4       96.33      134.11      5.47 o 
  -3   0   4      463.59      557.99     16.77 o 
  -2   0   4       63.55      321.99     14.84 o 
  -1   0   4        0.13       74.65      5.81 o 
   0   0   4      774.21      816.74     20.06 o 
   2   0   4        1.29        1.29      1.06 o 
   3   0   4       43.18       30.21      2.19 o 
   4   0   4      218.54      184.20      5.58 o 
   5   0   4       69.04       81.94      9.03 o 
   6   0   4      153.80      138.86      5.68 o 
   7   0   4        6.05       17.27      2.62 o 
   8   0   4      115.73      119.52      5.22 o 
   9   0   4      586.68      571.75     17.06 o 
  10   0   4       64.39       48.31      5.16 o 
  11   0   4        2.69        3.87      5.16 o 
  12   0   4        3.30        1.29      1.82 o 
  13   0   4       86.35       60.07      6.45 o 
  14   0   4       44.67       47.50      4.03 o 
  15   0   4        2.70        2.32      2.15 o 
  16   0   4       20.52       22.12      3.23 o 
  17   0   4       26.09       26.60      3.65 o 
  18   0   4       16.07       11.98      3.10 o 
 -21   1   4        4.52        2.77      3.18 o 
 -20   1   4        0.29        1.11      3.18 o 
 -19   1   4        1.37       -1.72      2.98 o 
 -18   1   4       20.25       19.41      3.73 o 
 -17   1   4       23.27       20.66      3.96 o 
 -16   1   4       91.04       80.67      5.43 o 
 -15   1   4        5.38        6.45      2.98 o 
 -14   1   4       14.46        9.03      3.04 o 
 -13   1   4        3.56       -3.98      2.66 o 
 -12   1   4      163.76      162.53      6.26 o 
 -11   1   4      813.00      845.99     21.28 o 
 -10   1   4      263.28      243.85      7.58 o 
  -9   1   4      456.49      412.36      9.28 o 
  -8   1   4       10.73       10.32      1.49 o 
  -7   1   4       32.78       29.88      1.68 o 
  -6   1   4       27.32       29.73      1.72 o 
  -5   1   4       31.24       27.53      1.65 o 
  -4   1   4      420.60      385.40      8.60 o 
  -3   1   4       12.32      192.86      7.68 o 
  -2   1   4       70.20       94.36      4.64 o 
  -1   1   4      523.85      542.68     10.58 o 
   0   1   4      137.52      400.34      8.97 o 
   1   1   4      461.97      534.94      9.62 o 
   2   1   4      258.09      474.66     10.19 o 
   4   1   4       76.62       77.98      2.30 o 
   5   1   4       45.08       48.84      3.11 o 
   6   1   4      354.28      349.69      7.87 o 
   7   1   4      266.51      271.02      8.27 o 
   8   1   4      214.47      211.49      5.35 o 
   9   1   4       43.52       43.88      2.11 o 
  10   1   4        0.72        2.15      1.41 o 
  11   1   4        3.23        3.87      1.39 o 
  12   1   4        1.03       -0.65      1.29 o 
  13   1   4        3.67        7.48      1.52 o 
  14   1   4       15.62       10.89      2.61 o 
  15   1   4       15.86       11.44      1.94 o 
  16   1   4       35.61       28.54      2.58 o 
  17   1   4       35.28       43.08      3.73 o 
  18   1   4        3.43        2.58      2.24 o 
 -20   2   4        0.03       -3.01      2.98 o 
 -19   2   4        0.78       -3.01      2.98 o 
 -18   2   4        7.20        9.03      3.18 o 
 -17   2   4        0.00       -0.36      3.73 o 
 -16   2   4        2.05        4.73      3.24 o 
 -15   2   4        0.09       -2.58      2.66 o 
 -14   2   4        0.24       -2.18      1.85 o 
 -13   2   4        1.28       -2.50      2.24 o 
 -12   2   4       27.36       22.74      4.14 o 
 -11   2   4        5.24        9.82      2.06 o 
 -10   2   4       27.89       25.94      2.83 o 
  -9   2   4      242.12      232.14      7.58 o 
  -8   2   4       42.30       37.29      2.25 o 
  -7   2   4       29.89       25.60      1.68 o 
  -6   2   4        8.40        8.09      1.44 o 
  -5   2   4       53.64       45.76      1.84 o 
  -4   2   4       13.80       20.02      1.92 o 
  -3   2   4       19.11       23.76      1.52 o 
  -2   2   4       30.85       30.94      3.54 o 
  -1   2   4       60.31       70.04      2.43 o 
   0   2   4       59.89       81.26      2.73 o 
   1   2   4        5.77       19.48      3.30 o 
   2   2   4       25.28       29.04      1.55 o 
   3   2   4       21.59       26.23      1.52 o 
   4   2   4       24.36       27.43      1.37 o 
   5   2   4      119.29      113.33      3.65 o 
   6   2   4       73.75       82.35      5.16 o 
   7   2   4       67.55       66.19      2.63 o 
   8   2   4        1.99        0.00      1.55 o 
   9   2   4       74.80       70.17      3.08 o 
  10   2   4        0.04       -0.22      2.22 o 
  11   2   4        8.40        6.02      1.69 o 
  12   2   4        0.51       -1.94      1.29 o 
  13   2   4        1.95        1.29      2.79 o 
  14   2   4        1.69        0.90      1.52 o 
  15   2   4        1.73        4.73      2.24 o 
  16   2   4        1.65        1.47      1.88 o 
  17   2   4        0.04        1.29      2.43 o 
  18   2   4        0.51       -1.11      1.88 o 
 -20   3   4        1.11        5.53      3.18 o 
 -19   3   4        8.20        5.99      3.18 o 
 -18   3   4        5.40        6.45      3.18 o 
 -17   3   4       21.05       15.57      3.97 o 
 -16   3   4       65.01       63.64      4.68 o 
 -15   3   4       21.43       17.84      2.56 o 
 -14   3   4        1.60       -1.67      1.76 o 
 -13   3   4       71.71       60.12      4.10 o 
 -12   3   4      252.97      253.37      8.07 o 
 -11   3   4      201.44      230.32      7.58 o 
 -10   3   4      171.45      165.04      7.27 o 
  -9   3   4      898.32      837.21     21.17 o 
  -8   3   4      202.79      209.28      5.95 o 
  -7   3   4       56.72       56.03      2.75 o 
  -6   3   4      157.10      158.15      4.32 o 
  -5   3   4        8.87        6.90      1.40 o 
  -4   3   4      504.52      465.22      9.25 o 
  -3   3   4       24.83      243.32     10.84 o 
  -2   3   4      124.95      120.02      3.45 o 
  -1   3   4      482.79      519.29     10.16 o 
   0   3   4      103.77      308.90     12.44 o 
   1   3   4       53.03       87.12      4.55 o 
   2   3   4       96.56      106.82      3.82 o 
   3   3   4      115.35      145.14      5.06 o 
   4   3   4      243.68      248.85      9.53 o 
   5   3   4       32.10       34.82      2.42 o 
   6   3   4       25.34       30.38      2.15 o 
   7   3   4      500.93      498.61     11.71 o 
   8   3   4      245.31      254.24      6.90 o 
   9   3   4      416.41      393.59      9.64 o 
  10   3   4        3.89        3.75      1.55 o 
  11   3   4       12.80       11.57      1.46 o 
  12   3   4        0.16        0.60      1.31 o 
  13   3   4       14.74       19.79      2.05 o 
  14   3   4        1.36        1.00      1.69 o 
  15   3   4        6.81        4.42      2.56 o 
  16   3   4       16.50       14.13      2.66 o 
  17   3   4       21.06       20.56      2.98 o 
  18   3   4        0.72        3.87      3.04 o 
 -20   4   4       20.19       21.48      3.93 o 
 -19   4   4        0.01        0.86      3.24 o 
 -18   4   4        1.61        1.11      3.18 o 
 -17   4   4        0.00       -1.82      1.76 o 
 -16   4   4        2.11       -0.18      2.19 o 
 -15   4   4        0.16       -0.32      1.85 o 
 -14   4   4        4.00        1.57      2.19 o 
 -13   4   4       57.14       70.71      4.95 o 
 -12   4   4      128.86      122.33      5.42 o 
 -11   4   4       91.90       86.49      3.66 o 
 -10   4   4      137.85      140.46      4.91 o 
  -9   4   4      131.17      125.45      4.40 o 
  -8   4   4       47.71       49.53      2.75 o 
  -7   4   4       39.80       41.17      2.43 o 
  -6   4   4       21.56       20.71      2.83 o 
  -5   4   4       20.80       19.36      1.62 o 
  -4   4   4       18.48       29.49      1.62 o 
  -3   4   4      317.87      336.55      7.10 o 
  -2   4   4       86.80      202.64     12.13 o 
  -1   4   4        1.08       24.80      3.14 o 
   0   4   4      206.42      222.46      5.07 o 
   1   4   4        5.24      139.39      6.18 o 
   2   4   4        4.37        3.34      1.18 o 
   3   4   4       38.09       34.34      2.04 o 
   4   4   4      305.08      273.14      6.36 o 
   5   4   4       66.20       66.62      6.20 o 
   6   4   4        1.88        3.40      1.55 o 
   7   4   4        1.07        3.33      1.41 o 
   8   4   4      151.47      146.22      4.82 o 
   9   4   4      505.48      486.71     10.57 o 
  10   4   4        8.09        8.85      1.44 o 
  11   4   4       12.70       11.56      1.73 o 
  12   4   4        1.76       -0.12      1.39 o 
  13   4   4       59.48       62.75      3.36 o 
  14   4   4       38.49       37.23      2.71 o 
  15   4   4        4.97        4.98      2.17 o 
  16   4   4        7.03        7.74      2.24 o 
  17   4   4        6.18        8.34      2.27 o 
  18   4   4       11.22        9.27      2.42 o 
 -19   5   4        0.90       -0.37      3.18 o 
 -18   5   4       15.47       17.80      2.68 o 
 -17   5   4        4.10       -0.89      2.61 o 
 -16   5   4       17.70       16.22      2.94 o 
 -15   5   4       49.79       59.56      3.05 o 
 -14   5   4        0.10       -0.74      1.56 o 
 -13   5   4       17.95       17.54      2.14 o 
 -12   5   4        1.32        5.65      1.98 o 
 -11   5   4     1090.46     1125.83     24.81 o 
 -10   5   4      113.39      111.33      4.34 o 
  -9   5   4       54.32       49.43      2.80 o 
  -8   5   4        0.18        0.73      1.46 o 
  -7   5   4        3.72        1.74      1.46 o 
  -6   5   4      151.79      148.70      4.85 o 
  -5   5   4        2.25        4.94      1.46 o 
  -4   5   4        3.22        6.88      1.27 o 
  -3   5   4        7.81        8.80      1.40 o 
  -2   5   4       34.24       35.06      1.80 o 
  -1   5   4       38.70       51.56      2.08 o 
   0   5   4       25.25       38.13      2.74 o 
   1   5   4      178.03      191.53      4.54 o 
   2   5   4       48.35      132.39      5.87 o 
   3   5   4       94.32       90.29      3.48 o 
   4   5   4       53.25       66.66      5.89 o 
   5   5   4       81.51       90.88      6.14 o 
   6   5   4      625.57      607.05     13.99 o 
   7   5   4       80.56       93.52      3.56 o 
   8   5   4        5.89        7.46      1.64 o 
   9   5   4       33.85       33.62      2.50 o 
  10   5   4        0.01       -2.32      1.55 o 
  11   5   4        1.73        1.29      1.55 o 
  12   5   4        0.46        0.13      1.52 o 
  13   5   4       13.59        8.71      1.94 o 
  14   5   4        1.74        0.43      2.24 o 
  15   5   4        4.84        3.87      2.24 o 
  16   5   4       11.23        7.04      2.42 o 
  17   5   4        3.45        6.32      2.66 o 
 -19   6   4        0.04        1.51      2.79 o 
 -18   6   4        3.99       -0.04      2.46 o 
 -17   6   4        0.03       -2.93      1.95 o 
 -16   6   4        0.03       -3.28      2.19 o 
 -15   6   4        2.79        1.07      1.78 o 
 -14   6   4        0.53       -2.19      1.46 o 
 -13   6   4        0.22        0.82      1.50 o 
 -12   6   4       16.13       16.38      3.39 o 
 -11   6   4       12.29       17.97      2.30 o 
 -10   6   4       17.28       17.23      2.25 o 
  -9   6   4      421.67      405.95     10.03 o 
  -8   6   4      113.33      131.51      7.47 o 
  -7   6   4        0.24        1.68      2.21 o 
  -6   6   4       12.58       15.73      2.02 o 
  -5   6   4      162.51      149.95      5.09 o 
  -3   6   4        1.49        1.43      0.95 o 
  -2   6   4       67.56       81.18      2.84 o 
  -1   6   4       20.30       62.41      5.09 o 
   0   6   4       12.85       30.75      1.89 o 
   1   6   4        6.42       10.32      1.29 o 
   2   6   4      216.66      207.07      5.81 o 
   3   6   4        0.64        5.16      2.58 o 
   4   6   4       60.97       56.33      2.98 o 
   5   6   4      174.11      163.24      9.32 o 
   6   6   4       46.83       47.57      3.02 o 
   7   6   4      192.18      188.22      6.72 o 
   8   6   4       11.52       13.17      2.19 o 
   9   6   4       87.75       89.72      5.77 o 
  10   6   4        0.55       -0.65      1.94 o 
  11   6   4        1.01       -1.15      2.05 o 
  12   6   4       18.05       24.89      2.98 o 
  13   6   4        6.94       10.32      3.10 o 
  14   6   4        0.00       -1.94      2.74 o 
  15   6   4        0.00        0.00      2.74 o 
  16   6   4        3.96        0.00      3.87 o 
  17   6   4        2.57        6.45      3.87 o 
 -18   7   4        0.56        0.34      2.21 o 
 -17   7   4        1.40        0.77      2.66 o 
 -16   7   4        0.06       -2.68      2.36 o 
 -15   7   4       16.28       17.45      3.13 o 
 -14   7   4      102.17       95.78      4.26 o 
 -13   7   4       29.93       23.76      2.43 o 
 -12   7   4       33.00       33.84      2.67 o 
 -11   7   4       56.04       60.73      3.40 o 
 -10   7   4       17.41       17.14      2.30 o 
  -9   7   4      499.56      487.59     11.78 o 
  -8   7   4      282.90      281.23      7.63 o 
  -7   7   4       15.39       18.04      2.36 o 
  -6   7   4      257.51      248.97      8.41 o 
  -4   7   4        2.93        5.65      1.89 o 
  -3   7   4       12.93        8.26      1.75 o 
  -2   7   4        5.14        6.90      1.40 o 
  -1   7   4       14.88       16.95      1.85 o 
   0   7   4       36.04       35.27      3.43 o 
   1   7   4      151.39      166.50      5.23 o 
   2   7   4       15.28      108.40     10.32 o 
   3   7   4      378.66      337.39      9.88 o 
   5   7   4       26.24       27.07      2.71 o 
   6   7   4        0.16       -0.65      1.94 o 
   7   7   4      374.64      377.82     10.89 o 
   8   7   4       46.01       48.46      3.73 o 
   9   7   4      321.52      297.52      9.31 o 
  10   7   4       27.40       29.67      2.71 o 
  11   7   4        2.18        1.94      1.94 o 
  12   7   4        1.12       -1.11      1.88 o 
  13   7   4        0.45       -2.58      2.74 o 
  14   7   4       10.43       12.26      3.65 o 
  15   7   4        0.54        0.65      2.74 o 
  16   7   4        0.01       -1.94      5.81 o 
 -17   8   4        0.31       -1.26      2.79 o 
 -16   8   4        4.91        3.93      2.79 o 
 -15   8   4        1.20       -1.58      2.46 o 
 -14   8   4        9.87       10.24      2.98 o 
 -13   8   4       51.21       50.40      3.32 o 
 -12   8   4       30.72       27.24      3.50 o 
 -11   8   4        0.09       -0.52      1.67 o 
 -10   8   4        0.09        2.78      1.74 o 
  -9   8   4      185.78      186.53      5.88 o 
  -8   8   4       66.86       72.87      4.06 o 
  -7   8   4       68.08       68.29      3.46 o 
  -6   8   4        1.74        0.92      1.61 o 
  -5   8   4        2.79        2.00      1.63 o 
  -4   8   4        5.71        4.55      1.61 o 
  -3   8   4       68.14       71.63      4.10 o 
  -2   8   4       80.13      106.79      6.68 o 
  -1   8   4       30.60       51.16      4.73 o 
   0   8   4       10.71       23.17      2.71 o 
   1   8   4        3.20        5.25      2.05 o 
   2   8   4        7.40        5.16      2.05 o 
   3   8   4      119.06      110.01      4.93 o 
   4   8   4      349.34      336.22     10.07 o 
   5   8   4        3.11        6.88      2.24 o 
   6   8   4       52.32       53.27      3.51 o 
   7   8   4       31.26       29.84      2.98 o 
   8   8   4       47.51       45.54      3.36 o 
   9   8   4      137.92      140.40      5.41 o 
  10   8   4        9.99       10.52      2.36 o 
  11   8   4        2.66        2.75      2.05 o 
  12   8   4        2.10       -1.29      2.74 o 
  13   8   4       28.83       26.60      4.56 o 
  14   8   4        5.98        0.00      2.74 o 
  15   8   4        1.28       -2.58      2.74 o 
 -16   9   4        4.87        6.64      3.91 o 
 -15   9   4       36.34       40.31      4.35 o 
 -14   9   4        1.47       -0.71      2.79 o 
 -13   9   4        0.02       -2.87      2.24 o 
 -12   9   4        0.02       -1.87      1.67 o 
 -11   9   4      202.08      205.44      6.46 o 
 -10   9   4       25.90       26.85      2.81 o 
  -9   9   4        8.98       10.37      2.33 o 
  -8   9   4        0.04       -1.35      2.32 o 
  -7   9   4       47.55       44.54      3.42 o 
  -6   9   4       39.58       35.68      2.67 o 
  -5   9   4       34.46       40.30      2.81 o 
  -4   9   4        1.61        2.21      1.97 o 
  -3   9   4        7.84        8.68      1.81 o 
  -2   9   4        1.55        5.25      2.05 o 
  -1   9   4        1.95        0.29      1.69 o 
   0   9   4       12.03        9.46      2.11 o 
   1   9   4       71.75       74.28      4.10 o 
   2   9   4        8.80       12.90      5.16 o 
   3   9   4       99.88       97.36      4.66 o 
   4   9   4        5.17       12.33      2.36 o 
   5   9   4       42.34       51.09      3.44 o 
   6   9   4      100.55       98.71      4.76 o 
   7   9   4        0.00        1.97      1.81 o 
   8   9   4       25.12       27.76      2.50 o 
   9   9   4       29.17       25.11      2.50 o 
  10   9   4        1.84        0.77      2.05 o 
  11   9   4        2.51       -1.94      2.74 o 
  12   9   4        2.38       -2.58      3.87 o 
  13   9   4        1.74        1.94      3.23 o 
  14   9   4        0.06        2.58      2.74 o 
 -15  10   4        1.43       -0.22      2.79 o 
 -14  10   4        0.56       -0.41      2.79 o 
 -13  10   4        0.06       -4.04      2.79 o 
 -12  10   4        1.10       -1.42      3.01 o 
 -11  10   4        0.47       -1.18      1.70 o 
 -10  10   4        0.60        0.94      2.49 o 
  -9  10   4       36.68       28.93      2.81 o 
  -8  10   4        7.25        4.93      2.02 o 
  -7  10   4       55.34       61.78      3.40 o 
  -6  10   4       51.80       49.68      3.15 o 
  -5  10   4       40.65       41.71      3.14 o 
  -4  10   4       36.72       41.86      2.86 o 
  -3  10   4       39.97       46.50      5.96 o 
  -2  10   4        0.44       12.63      2.69 o 
  -1  10   4        4.97        4.65      2.05 o 
   0  10   4       30.80       29.08      3.30 o 
   1  10   4        0.02        8.93      2.52 o 
   2  10   4       53.89       44.31      3.93 o 
   3  10   4        4.41       12.06      2.02 o 
   4  10   4        3.65        2.13      2.66 o 
   5  10   4       17.09       16.54      2.22 o 
   6  10   4        9.47        6.81      1.91 o 
   7  10   4       33.42       27.99      2.67 o 
   8  10   4       20.62       21.10      2.40 o 
   9  10   4        0.30       -1.47      1.95 o 
  10  10   4        1.79        2.84      2.05 o 
  11  10   4        3.98        1.72      2.64 o 
  12  10   4       18.80       17.46      3.18 o 
  13  10   4        0.21       -2.58      2.24 o 
 -14  11   4       46.59       44.83      6.00 o 
 -13  11   4       11.03       13.13      3.93 o 
 -12  11   4        0.92       -0.11      2.79 o 
 -11  11   4        1.26        0.85      2.26 o 
 -10  11   4        3.60        0.94      2.26 o 
  -9  11   4       61.62       61.70      3.63 o 
  -8  11   4       19.22       13.88      2.45 o 
  -7  11   4       27.38       21.29      2.61 o 
  -6  11   4       44.86       55.15      3.27 o 
  -5  11   4        0.50        0.95      2.05 o 
  -4  11   4       26.26       26.86      3.13 o 
  -3  11   4        2.66        6.41      2.26 o 
  -2  11   4        2.78        0.23      2.42 o 
  -1  11   4        4.56        3.05      2.42 o 
   0  11   4       59.30       53.69      5.36 o 
   1  11   4       41.81       55.43      7.01 o 
   2  11   4       23.87       32.50      2.81 o 
   3  11   4      100.98       92.65      4.16 o 
   4  11   4        8.27        9.92      2.15 o 
   5  11   4        0.14        0.68      1.61 o 
   6  11   4        0.14        0.61      1.81 o 
   7  11   4       27.80       28.55      2.69 o 
   8  11   4        5.20        3.12      1.81 o 
   9  11   4       31.27       20.87      2.85 o 
  10  11   4        1.03        1.98      2.43 o 
  11  11   4        2.61        0.35      2.42 o 
 -12  12   4        0.09       -1.04      2.79 o 
 -11  12   4        0.25        3.59      3.18 o 
 -10  12   4       21.69       23.16      3.13 o 
  -9  12   4       11.70        6.24      2.51 o 
  -8  12   4       11.52        8.22      2.71 o 
  -7  12   4        1.55        0.50      2.26 o 
  -6  12   4       12.62       11.95      2.71 o 
  -5  12   4        3.35        2.75      2.26 o 
  -4  12   4        6.83        9.91      2.79 o 
  -3  12   4        4.87        5.96      2.52 o 
  -2  12   4       15.69       17.44      3.81 o 
  -1  12   4       29.76       34.99      4.07 o 
   0  12   4        7.51       20.90      3.30 o 
   1  12   4        0.30        3.87      2.66 o 
   2  12   4       30.09       21.46      3.30 o 
   3  12   4      105.37       97.17      5.73 o 
   4  12   4      162.20      160.51     10.02 o 
   5  12   4        3.01        6.96      1.95 o 
   6  12   4        9.51       10.21      2.07 o 
   7  12   4       11.44       11.75      3.21 o 
   8  12   4        0.96        0.60      2.36 o 
   9  12   4        0.74        0.26      2.98 o 
  10  12   4        8.03       12.17      2.91 o 
  -9  13   4       18.34       13.97      3.93 o 
  -8  13   4       40.02       47.43      6.92 o 
  -7  13   4       54.25       63.37      5.43 o 
  -6  13   4        8.01       11.18      4.03 o 
  -5  13   4       50.97       44.82      4.95 o 
  -4  13   4        1.23        1.29      2.42 o 
  -3  13   4        7.72        9.59      3.18 o 
  -2  13   4       19.80       19.42      3.30 o 
  -1  13   4        3.91       11.89      3.18 o 
   0  13   4        0.02       -2.18      2.52 o 
   1  13   4        2.42        0.69      2.52 o 
   2  13   4        3.93        0.82      2.93 o 
   3  13   4       12.86        8.39      3.30 o 
   4  13   4       14.05       14.84      3.18 o 
   5  13   4       14.12       15.72      2.78 o 
   6  13   4        2.76        6.36      2.07 o 
   7  13   4        0.05       -3.17      2.11 o 
  -6  14   4        5.10        7.17      4.03 o 
  -5  14   4        0.20        1.61      3.87 o 
  -4  14   4        4.48       -2.77      3.23 o 
  -3  14   4        6.53        4.31      2.79 o 
  -2  14   4        6.67        6.70      2.79 o 
  -1  14   4        2.62        4.56      2.79 o 
   0  14   4       10.04       10.48      3.30 o 
   1  14   4        0.62        5.44      3.18 o 
   2  14   4       15.21       14.36      3.30 o 
   3  14   4        1.07       -1.19      2.52 o 
   4  14   4        0.40       -2.68      2.52 o 
 -18   1   5        1.67        0.99      3.02 o 
 -17   1   5        3.74       -0.61      3.02 o 
 -16   1   5        0.19        0.53      3.02 o 
 -15   1   5       32.95       40.60      4.16 o 
 -14   1   5        0.09       -3.46      2.71 o 
 -13   1   5       31.19       20.20      3.36 o 
 -12   1   5      303.08      314.51     10.39 o 
 -11   1   5       23.21       25.67      3.79 o 
 -10   1   5        7.23        1.91      2.43 o 
  -9   1   5      606.20      579.37     14.36 o 
  -8   1   5      333.53      352.27      9.74 o 
  -7   1   5      122.01      110.08      8.71 o 
  -6   1   5      120.43      117.45      4.14 o 
  -5   1   5       26.84       33.85      2.73 o 
  -4   1   5       11.06       10.78      1.41 o 
  -3   1   5       69.06       57.25      2.51 o 
  -2   1   5       16.24       25.00      1.95 o 
  -1   1   5       16.26       12.98      1.32 o 
   0   1   5        0.03        1.19      1.44 o 
   1   1   5        0.11        0.10      1.44 o 
   2   1   5        0.12       -2.16      1.44 o 
   3   1   5       56.05       54.90      2.95 o 
   4   1   5      377.88      365.88      8.64 o 
   5   1   5      325.94      340.95      8.21 o 
   6   1   5       28.96       33.73      2.33 o 
   7   1   5      426.62      467.31     11.38 o 
   8   1   5       24.18       32.12      2.61 o 
   9   1   5      266.76      274.23      7.61 o 
  10   1   5       79.37       78.27      3.87 o 
  11   1   5       23.92       20.14      2.36 o 
  12   1   5        0.75        0.77      1.52 o 
  13   1   5        0.68       -0.57      2.61 o 
  14   1   5        7.68        5.48      1.94 o 
  15   1   5       14.50        7.31      2.24 o 
  16   1   5        0.04        1.29      2.24 o 
 -18   2   5        4.38        5.84      3.93 o 
 -17   2   5       28.67       31.10      4.68 o 
 -16   2   5        0.19       -3.50      3.18 o 
 -15   2   5       34.32       26.66      3.87 o 
 -14   2   5       34.82       27.48      3.79 o 
 -13   2   5       61.06       59.13      4.84 o 
 -12   2   5        2.62       -0.61      2.71 o 
 -11   2   5      132.37      134.76      5.36 o 
 -10   2   5      363.42      346.49      9.62 o 
  -9   2   5      219.30      217.13      7.06 o 
  -8   2   5      715.26      652.51     14.26 o 
  -7   2   5      134.38      143.12      6.08 o 
  -6   2   5        0.84        0.50      1.31 o 
  -5   2   5        4.42        4.08      1.42 o 
  -4   2   5       50.23       49.04      2.39 o 
  -3   2   5       27.27       29.14      1.99 o 
  -2   2   5        1.26        1.29      1.51 o 
  -1   2   5        0.11       -0.37      1.26 o 
   0   2   5        6.79        6.67      1.70 o 
   1   2   5       20.74       17.70      2.27 o 
   2   2   5        1.21        1.90      1.79 o 
   3   2   5       19.68       13.71      2.60 o 
   4   2   5        0.43        2.09      1.85 o 
   5   2   5       10.36       15.78      2.22 o 
   6   2   5       10.97       10.64      2.15 o 
   7   2   5      791.75      758.12     17.15 o 
   8   2   5      151.76      174.26      5.61 o 
   9   2   5        5.63        7.39      1.81 o 
  10   2   5        4.51        6.77      2.03 o 
  11   2   5       24.81       20.02      2.36 o 
  12   2   5        1.37       -0.13      1.52 o 
  13   2   5        0.27       -0.70      1.39 o 
  14   2   5        0.06        0.92      1.88 o 
  15   2   5       16.74       14.08      2.66 o 
 -18   3   5        5.04        8.12      3.93 o 
 -17   3   5        0.11        1.52      3.93 o 
 -16   3   5       15.84       13.88      6.31 o 
 -15   3   5        0.00       -4.15      3.18 o 
 -14   3   5        1.10       -1.20      3.18 o 
 -13   3   5        5.49        2.23      2.56 o 
 -12   3   5      279.15      292.30      9.55 o 
 -11   3   5       28.59       42.13      2.91 o 
 -10   3   5       50.46       53.28      3.07 o 
  -9   3   5      378.53      373.27      9.19 o 
  -8   3   5      212.99      226.58      6.40 o 
  -7   3   5       35.51       34.87      2.59 o 
  -6   3   5        0.41       -1.19      1.51 o 
  -5   3   5        2.27        0.32      1.49 o 
  -4   3   5      172.16      152.70      4.23 o 
  -3   3   5        7.23        7.45      1.46 o 
  -2   3   5        3.05        3.48      1.56 o 
  -1   3   5      187.76      169.75      5.02 o 
   0   3   5       40.47       31.68      5.81 o 
   1   3   5        1.69        0.90      1.83 o 
   2   3   5       30.08       22.24      2.04 o 
   3   3   5        3.12        2.72      1.92 o 
   4   3   5      285.65      285.13      7.67 o 
   5   3   5      449.87      435.77     10.92 o 
   6   3   5       25.50       29.48      2.50 o 
   7   3   5      192.98      191.21      5.98 o 
   8   3   5        0.70        1.29      1.73 o 
   9   3   5       74.50       87.60      3.66 o 
  10   3   5       19.20       15.56      2.02 o 
  11   3   5       35.76       28.90      2.50 o 
  12   3   5        5.46        3.01      2.24 o 
  13   3   5        0.73       -0.86      2.84 o 
  14   3   5       28.47       25.83      2.98 o 
  15   3   5        0.07        0.00      3.04 o 
 -17   4   5        0.66       -2.86      3.18 o 
 -16   4   5       13.95       17.61      3.93 o 
 -15   4   5        7.81        9.87      3.93 o 
 -14   4   5        7.41        0.02      2.46 o 
 -13   4   5       46.34       48.01      3.10 o 
 -12   4   5       61.63       76.54      3.73 o 
 -11   4   5       69.25       88.97      4.00 o 
 -10   4   5       38.18       33.28      2.79 o 
  -9   4   5       12.13       10.38      2.09 o 
  -8   4   5       24.75       21.51      2.12 o 
  -7   4   5        5.77       10.47      1.95 o 
  -6   4   5        5.41        5.29      1.88 o 
  -5   4   5        4.26        5.07      1.68 o 
  -4   4   5       20.45       27.70      2.69 o 
  -3   4   5       31.48       34.50      2.13 o 
  -2   4   5        3.41       10.53      1.41 o 
  -1   4   5       24.45       26.07      2.16 o 
   0   4   5       14.01       13.27      1.92 o 
   1   4   5        3.05        1.29      1.48 o 
   2   4   5      184.61      169.50      5.33 o 
   3   4   5       82.51      102.96      9.06 o 
   4   4   5      112.89      112.44      4.57 o 
   5   4   5       14.99       20.62      3.22 o 
   6   4   5       12.24       11.42      2.15 o 
   7   4   5        2.46        2.65      1.81 o 
   8   4   5       22.69       23.72      2.50 o 
   9   4   5        1.46        5.81      1.91 o 
  10   4   5        0.83        1.61      1.94 o 
  11   4   5        0.31       -1.29      1.94 o 
  12   4   5        0.40       -2.10      1.65 o 
  13   4   5        0.24        1.29      3.65 o 
  14   4   5        1.45        3.44      2.24 o 
  15   4   5        0.19        4.58      2.42 o 
 -17   5   5        2.42       -0.10      3.58 o 
 -16   5   5        1.22       -2.40      3.18 o 
 -15   5   5        0.01       -2.26      2.51 o 
 -14   5   5        0.05        0.60      2.46 o 
 -13   5   5        0.36        2.44      1.80 o 
 -12   5   5      112.86      105.89      4.32 o 
 -11   5   5       17.94       28.51      2.47 o 
 -10   5   5        0.69        2.09      1.78 o 
  -9   5   5       92.62       83.18      3.91 o 
  -8   5   5       37.63       44.49      3.80 o 
  -7   5   5      199.65      196.95      5.81 o 
  -6   5   5       58.24       63.93      3.05 o 
  -5   5   5       26.53       27.43      2.23 o 
  -4   5   5        1.87        0.45      1.40 o 
  -3   5   5       40.01       37.05      2.47 o 
  -2   5   5       22.01       21.70      2.18 o 
  -1   5   5        0.41       -1.45      1.53 o 
   0   5   5       29.32       17.44      2.07 o 
   1   5   5       19.08       10.09      1.91 o 
   2   5   5       14.96       16.44      2.22 o 
   3   5   5       56.67       58.03      3.88 o 
   4   5   5       84.94       87.95      3.86 o 
   5   5   5      101.99      102.00      4.26 o 
   6   5   5        8.40        5.64      1.81 o 
   7   5   5      181.23      206.62      6.19 o 
   8   5   5        8.12       11.43      2.36 o 
   9   5   5       75.47       71.43      4.01 o 
  10   5   5       70.81       68.59      4.01 o 
  11   5   5        6.86        3.87      1.94 o 
  12   5   5        4.83        7.99      2.42 o 
  13   5   5        1.42       -2.58      2.13 o 
  14   5   5        1.85       -1.72      2.24 o 
 -16   6   5        0.14       -3.06      2.61 o 
 -15   6   5       56.35       58.02      4.45 o 
 -14   6   5       31.94       29.94      3.32 o 
 -13   6   5       14.18        9.37      2.76 o 
 -12   6   5        0.07       -0.25      1.78 o 
 -11   6   5        4.41        3.97      2.07 o 
 -10   6   5       39.40       41.31      2.88 o 
  -9   6   5       11.52       14.45      3.38 o 
  -8   6   5       74.95       77.43      3.86 o 
  -7   6   5       48.17       48.58      3.05 o 
  -6   6   5        0.11       -1.70      2.88 o 
  -5   6   5        5.54        4.34      1.78 o 
  -4   6   5       73.73       70.98      3.46 o 
  -3   6   5        3.80        4.25      2.02 o 
  -2   6   5       78.54       73.65      3.74 o 
  -1   6   5       10.31       13.88      2.03 o 
   0   6   5        0.03       -0.80      1.61 o 
   1   6   5        3.68        2.90      1.67 o 
   2   6   5       42.46       36.10      2.67 o 
   3   6   5       18.53       16.59      2.30 o 
   4   6   5       31.10       30.04      2.61 o 
   5   6   5        1.72        0.00      1.61 o 
   6   6   5        8.10        6.18      2.19 o 
   7   6   5       44.82       38.84      3.20 o 
   8   6   5       23.95       23.86      2.71 o 
   9   6   5        9.15        9.63      2.36 o 
  10   6   5        6.82        7.15      2.36 o 
  11   6   5        4.32       -0.77      2.05 o 
  12   6   5        7.12        7.65      2.19 o 
  13   6   5        9.16       14.92      2.66 o 
  14   6   5        1.56        1.29      2.42 o 
 -15   7   5       20.18       13.26      3.25 o 
 -14   7   5        2.00       -1.69      2.46 o 
 -13   7   5        1.02       -3.47      4.73 o 
 -12   7   5       45.18       51.72      3.32 o 
 -11   7   5        6.05        7.47      2.17 o 
 -10   7   5        9.13        8.77      2.14 o 
  -9   7   5       49.26       45.48      3.05 o 
  -8   7   5       10.71        6.13      2.11 o 
  -7   7   5       12.22        8.99      2.07 o 
  -6   7   5        1.77       -2.65      1.77 o 
  -5   7   5       60.38       46.91      3.92 o 
  -4   7   5       66.30       63.88      4.32 o 
  -3   7   5       22.00       20.92      2.85 o 
  -2   7   5        8.21        8.87      2.36 o 
  -1   7   5       65.15       56.52      3.79 o 
   0   7   5       49.54       61.22      3.69 o 
   1   7   5       64.87       75.33      4.18 o 
   2   7   5       10.79        8.17      3.54 o 
   3   7   5        8.14        4.59      1.91 o 
   4   7   5       73.80       69.49      4.47 o 
   5   7   5       84.59       94.14      4.45 o 
   6   7   5        1.34        2.90      1.94 o 
   7   7   5        0.12       -2.65      1.76 o 
   8   7   5        1.34        2.67      2.05 o 
   9   7   5        3.22        5.46      2.36 o 
  10   7   5        0.07        0.43      2.05 o 
  11   7   5        0.03        0.65      1.94 o 
  12   7   5        0.47        1.38      2.26 o 
  13   7   5        0.56       -2.82      1.88 o 
 -14   8   5        3.16       -3.01      2.51 o 
 -13   8   5        5.20       -1.08      2.51 o 
 -12   8   5       40.05       49.91      4.26 o 
 -11   8   5       20.33       25.71      2.86 o 
 -10   8   5        1.49       -2.20      1.70 o 
  -9   8   5        0.11        0.19      1.95 o 
  -8   8   5        0.07       -1.09      1.74 o 
  -7   8   5        0.25       -0.74      2.38 o 
  -6   8   5        7.61        7.02      2.11 o 
  -5   8   5        0.01       -1.46      2.05 o 
  -4   8   5        0.51        0.00      2.42 o 
  -3   8   5       18.66       12.82      2.46 o 
  -2   8   5       14.75        7.13      2.42 o 
  -1   8   5        2.91       -0.17      2.05 o 
   0   8   5       36.58       34.70      3.44 o 
   1   8   5       14.18       16.51      2.85 o 
   2   8   5       81.95       67.84      3.56 o 
   3   8   5       37.43       41.27      3.13 o 
   4   8   5       37.53       35.02      3.13 o 
   5   8   5        1.47        1.03      1.95 o 
   6   8   5        1.75        1.38      2.05 o 
   7   8   5        3.36        1.77      2.42 o 
   8   8   5       13.85       19.72      2.71 o 
   9   8   5        7.66       11.16      2.46 o 
  10   8   5        3.09        5.62      2.26 o 
  11   8   5        1.67        1.98      2.98 o 
  12   8   5        0.43        1.29      2.24 o 
 -13   9   5        9.09        4.89      2.94 o 
 -12   9   5        2.00       -2.04      2.40 o 
 -11   9   5       21.06       26.27      3.44 o 
 -10   9   5        7.51       11.36      2.34 o 
  -9   9   5        3.31        4.68      2.11 o 
  -8   9   5       23.82       24.03      2.72 o 
  -7   9   5       84.57       80.81      4.05 o 
  -6   9   5        2.46        1.67      2.46 o 
  -5   9   5        1.49        0.02      2.46 o 
  -4   9   5        6.71        5.58      2.46 o 
  -3   9   5        0.63       -2.58      2.19 o 
  -2   9   5       10.81        7.99      2.46 o 
  -1   9   5        0.16       -2.49      2.19 o 
   0   9   5       90.28       79.47      4.84 o 
   1   9   5       58.99       60.90      6.19 o 
   2   9   5       45.61       54.65      4.97 o 
   3   9   5        6.08        6.85      2.36 o 
   4   9   5        1.15       -0.69      2.05 o 
   5   9   5        7.63        6.43      2.46 o 
   6   9   5        1.11        4.95      2.46 o 
   7   9   5        4.44        7.94      3.11 o 
   8   9   5        0.06       -2.41      2.05 o 
   9   9   5        5.22        7.42      2.58 o 
  10   9   5       14.42       15.06      2.71 o 
 -12  10   5        0.07       -0.59      3.17 o 
 -11  10   5        0.01       -0.96      2.46 o 
 -10  10   5        0.04       -3.16      2.11 o 
  -9  10   5        0.60       -2.12      2.07 o 
  -8  10   5        3.33        1.90      2.71 o 
  -7  10   5       10.34        5.06      2.46 o 
  -6  10   5       27.36       35.78      3.60 o 
  -5  10   5       43.75       49.20      4.01 o 
  -4  10   5       31.97       43.19      5.96 o 
  -3  10   5        3.73        5.70      2.51 o 
  -2  10   5       42.00       46.04      3.60 o 
  -1  10   5        2.50       13.71      3.30 o 
   0  10   5        4.04        2.77      2.79 o 
   1  10   5        0.55       -2.11      4.15 o 
   2  10   5       45.05       41.97      4.07 o 
   3  10   5       20.26       23.90      3.93 o 
   4  10   5        2.08        2.21      2.26 o 
   5  10   5        0.26       -2.24      2.05 o 
   6  10   5        1.70       -0.52      2.66 o 
   7  10   5        5.42        4.39      2.79 o 
   8  10   5        0.05       -2.32      2.66 o 
   9  10   5        5.93        8.30      4.69 o 
 -10  11   5        0.01       -2.69      2.51 o 
  -9  11   5        0.02       -3.91      2.61 o 
  -8  11   5        0.15       -3.40      2.26 o 
  -7  11   5       20.31       23.78      3.20 o 
  -6  11   5       10.72       12.21      2.94 o 
  -5  11   5       33.07       28.05      3.44 o 
  -4  11   5        0.45       -0.40      2.36 o 
  -3  11   5        0.00        0.27      2.79 o 
  -2  11   5        3.10        3.41      3.18 o 
  -1  11   5        0.00       -3.99      3.68 o 
   0  11   5        0.11        0.26      2.80 o 
   1  11   5       70.60       85.58      6.18 o 
   2  11   5        0.18       11.43      3.18 o 
   3  11   5        0.01        1.59      2.52 o 
   4  11   5        3.01       -1.39      2.52 o 
   5  11   5        0.05       -0.50      2.62 o 
   6  11   5        0.33       -0.03      2.79 o 
   7  11   5       13.94       12.58      3.30 o 
  -6  12   5        0.04        0.25      2.46 o 
  -5  12   5        0.16        3.06      3.30 o 
  -4  12   5        0.43       -2.28      2.52 o 
  -3  12   5        0.24       -2.11      2.79 o 
  -2  12   5        9.78       10.00      3.30 o 
  -1  12   5        0.00        1.59      2.81 o 
   0  12   5        5.56        5.02      3.01 o 
   1  12   5        2.42        3.27      2.88 o 
   2  12   5        0.76        1.92      2.79 o 
   3  12   5        4.34        4.01      2.88 o 
   4  12   5        1.29       -2.75      2.79 o 
 -15   0   6        0.00       -0.35      4.96 o 
 -14   0   6      150.93      180.14     11.76 o 
 -13   0   6       28.76       44.04      7.10 o 
 -12   0   6      199.45      211.45     12.68 o 
 -11   0   6       33.82       36.04      6.19 o 
 -10   0   6       20.18       23.89      5.47 o 
  -9   0   6       55.61       66.69      8.39 o 
  -8   0   6      191.51      170.72     10.47 o 
  -7   0   6      158.90      172.42     12.26 o 
  -6   0   6      134.51      148.78      5.88 o 
  -5   0   6       37.70       49.44      3.97 o 
  -4   0   6       17.83        9.97      2.95 o 
  -3   0   6       50.30       52.51      3.88 o 
  -2   0   6       99.10       64.14      5.26 o 
  -1   0   6        0.03        0.90      4.96 o 
   0   0   6      248.05      274.61     10.38 o 
   1   0   6       91.50       77.49      8.84 o 
   2   0   6        8.61        9.27      2.95 o 
   3   0   6      105.00      126.59     15.24 o 
   4   0   6       34.63       28.88      5.66 o 
   5   0   6       20.09       17.33      3.87 o 
   6   0   6      200.22      213.71     10.04 o 
   7   0   6        0.00        0.55      3.10 o 
   8   0   6      141.52      159.81      8.63 o 
   9   0   6        0.78        0.00      2.74 o 
  10   0   6        4.28        3.23      2.74 o 
  11   0   6       18.85       17.44      3.65 o 
  12   0   6        0.14       -1.29      2.74 o 
 -15   1   6        0.21       -1.94      3.23 o 
 -14   1   6        4.54       -1.29      3.50 o 
 -13   1   6       21.17       16.97      4.16 o 
 -12   1   6        1.11        1.51      3.36 o 
 -11   1   6       16.95       11.12      3.67 o 
 -10   1   6       17.38       22.67      3.87 o 
  -9   1   6        0.08       -4.00      2.98 o 
  -8   1   6        0.86       -1.29      2.06 o 
  -7   1   6       28.75       25.62      3.46 o 
  -6   1   6       53.44       64.89      3.35 o 
  -5   1   6        1.04        0.24      1.96 o 
  -4   1   6        2.63       -1.97      1.68 o 
  -3   1   6        0.09       -2.24      1.49 o 
  -2   1   6       12.03        5.07      2.21 o 
  -1   1   6        0.04       -2.25      2.50 o 
   0   1   6       12.62        7.81      1.97 o 
   1   1   6        0.45        2.27      1.97 o 
   2   1   6        1.26       -1.59      1.92 o 
   3   1   6       50.36       52.55      3.65 o 
   4   1   6       40.11       45.29      3.19 o 
   5   1   6        1.48       -2.31      1.81 o 
   6   1   6       54.12       60.95      3.67 o 
   7   1   6       15.51       16.97      2.58 o 
   8   1   6        5.47        5.71      2.19 o 
   9   1   6       39.76       29.44      2.85 o 
  10   1   6        5.54        2.06      2.05 o 
  11   1   6        4.86        5.85      2.05 o 
  12   1   6        0.37       -2.90      1.94 o 
 -15   2   6        4.33       -2.22      3.25 o 
 -14   2   6        3.53        2.46      3.50 o 
 -13   2   6        0.66       -1.61      3.23 o 
 -12   2   6        5.76        7.30      2.60 o 
 -11   2   6        7.41        7.12      2.54 o 
 -10   2   6       31.98       31.53      3.29 o 
  -9   2   6        0.03       -2.94      1.96 o 
  -8   2   6        0.10       -1.90      1.54 o 
  -7   2   6        0.19        0.07      1.59 o 
  -6   2   6       26.29       25.21      2.74 o 
  -5   2   6        3.36        2.94      2.34 o 
  -4   2   6        5.21       -1.22      2.46 o 
  -3   2   6        2.53        0.17      1.72 o 
  -2   2   6        1.72       -0.04      1.97 o 
  -1   2   6        2.85       -0.71      2.02 o 
   0   2   6        6.69        3.97      1.97 o 
   1   2   6        7.08        3.62      1.97 o 
   2   2   6        6.28        3.49      2.10 o 
   3   2   6       26.25       24.67      2.61 o 
   4   2   6        0.63       -1.22      1.91 o 
   5   2   6       30.05       27.36      3.25 o 
   6   2   6        0.72        2.15      1.91 o 
   7   2   6       27.98       30.79      2.74 o 
   8   2   6        5.19        4.24      3.06 o 
   9   2   6        2.38        0.32      1.94 o 
  10   2   6        9.52       12.71      2.36 o 
  11   2   6        2.95       -1.94      1.94 o 
 -14   3   6        0.29       -2.52      3.36 o 
 -13   3   6       12.06        5.80      3.60 o 
 -12   3   6       22.01       22.05      4.10 o 
 -11   3   6        1.68        4.73      2.54 o 
 -10   3   6       13.00       13.12      2.16 o 
  -9   3   6       19.92       16.72      2.32 o 
  -8   3   6       11.53       17.84      2.22 o 
  -7   3   6       14.27       18.05      2.18 o 
  -6   3   6        0.27       -0.89      1.87 o 
  -5   3   6       13.09        5.67      2.54 o 
  -4   3   6        4.57        6.83      2.38 o 
  -3   3   6        0.25        0.00      2.30 o 
  -2   3   6       53.54       52.72      2.95 o 
  -1   3   6       23.68       27.21      2.47 o 
   0   3   6        0.16       -2.73      2.21 o 
   1   3   6       15.75       16.92      2.38 o 
   2   3   6        0.17       -0.76      2.02 o 
   3   3   6        6.63        3.72      2.44 o 
   4   3   6       84.96       92.35      4.24 o 
   5   3   6       20.03       26.20      2.74 o 
   6   3   6       26.49       27.69      3.16 o 
   7   3   6       56.29       65.46      3.66 o 
   8   3   6       10.69        6.21      2.15 o 
   9   3   6       15.85       16.05      2.58 o 
  10   3   6       10.45        9.29      2.98 o 
  11   3   6        9.10        4.52      3.19 o 
 -14   4   6       69.86       83.60      5.95 o 
 -13   4   6        3.85        0.00      3.23 o 
 -12   4   6       53.61       51.89      4.92 o 
 -11   4   6       19.35       20.82      2.70 o 
 -10   4   6        1.42        1.95      2.12 o 
  -9   4   6       20.58       24.69      3.03 o 
  -8   4   6      125.61      122.79      4.66 o 
  -7   4   6       58.37       58.87      3.78 o 
  -6   4   6       36.80       41.51      3.49 o 
  -5   4   6       54.74       68.62      3.91 o 
  -4   4   6       30.36       33.27      3.05 o 
  -3   4   6        4.08        4.05      2.34 o 
  -2   4   6       51.91       34.95      3.05 o 
  -1   4   6        1.19        2.30      1.78 o 
   0   4   6       86.70       90.78      4.15 o 
   1   4   6       21.67       15.10      2.38 o 
   2   4   6       44.43       51.28      3.27 o 
   3   4   6       14.14       19.26      2.50 o 
   4   4   6       20.18       24.29      2.74 o 
   5   4   6       20.02       16.74      2.40 o 
   6   4   6       91.66      101.39      4.36 o 
   7   4   6        0.05       -0.36      1.91 o 
   8   4   6       58.13       72.19      4.33 o 
   9   4   6        0.14        1.46      2.05 o 
  10   4   6        7.58        2.58      2.42 o 
  11   4   6       14.65       18.25      3.18 o 
 -13   5   6        8.83        6.37      3.75 o 
 -12   5   6        6.91        5.63      2.57 o 
 -11   5   6       18.44       18.00      2.42 o 
 -10   5   6       11.79       11.18      2.82 o 
  -9   5   6        7.54       11.31      2.35 o 
  -8   5   6       19.24       30.84      2.84 o 
  -7   5   6      163.83      144.77      5.98 o 
  -6   5   6       47.97       55.33      3.99 o 
  -5   5   6       20.77       26.19      4.09 o 
  -4   5   6       14.16        9.55      3.02 o 
  -3   5   6        2.46        2.34      3.17 o 
  -2   5   6        5.76        3.39      2.46 o 
  -1   5   6       11.05        5.66      2.85 o 
   0   5   6       45.98       41.80      3.60 o 
   1   5   6       31.96       31.71      2.90 o 
   2   5   6        9.89        7.79      2.30 o 
   3   5   6       18.29       21.28      2.61 o 
   4   5   6        0.59       -1.85      2.15 o 
   5   5   6       28.02       30.55      2.74 o 
   6   5   6       21.93       22.83      2.74 o 
   7   5   6       10.47       11.40      2.58 o 
   8   5   6        2.41        2.28      2.36 o 
   9   5   6        6.89        5.26      2.36 o 
  10   5   6        0.71        0.74      2.39 o 
 -12   6   6        6.24        2.70      3.63 o 
 -11   6   6       21.12       25.65      3.63 o 
 -10   6   6       53.46       54.56      3.29 o 
  -9   6   6        1.04        0.51      2.06 o 
  -8   6   6        0.81       -0.04      2.54 o 
  -7   6   6        0.26        0.11      2.34 o 
  -6   6   6       61.22       68.11      4.80 o 
  -5   6   6       16.41       25.97      2.86 o 
  -4   6   6        2.30        3.31      2.63 o 
  -3   6   6       13.82       11.71      2.76 o 
  -2   6   6        0.22       -1.52      2.46 o 
  -1   6   6        0.11       -3.17      2.11 o 
   0   6   6        6.62        6.52      2.71 o 
   1   6   6       24.80       23.08      3.13 o 
   2   6   6        2.48        0.61      2.02 o 
   3   6   6       38.26       39.61      3.44 o 
   4   6   6        0.00        0.23      2.02 o 
   5   6   6       51.55       58.68      3.92 o 
   6   6   6        4.40        4.67      2.42 o 
   7   6   6       64.07       72.93      4.45 o 
   8   6   6        7.14        6.35      2.36 o 
   9   6   6        5.32        6.25      2.36 o 
 -11   7   6       14.59       26.84      3.64 o 
 -10   7   6       24.33       30.61      3.46 o 
  -9   7   6       37.03       29.44      3.32 o 
  -8   7   6        3.87        5.47      2.54 o 
  -7   7   6        4.16        6.11      2.67 o 
  -6   7   6       29.22       29.03      3.87 o 
  -5   7   6        1.26        5.74      2.76 o 
  -4   7   6        3.87        4.80      2.63 o 
  -3   7   6        9.13       11.03      3.00 o 
  -2   7   6        6.25        4.91      2.46 o 
  -1   7   6       14.57       11.69      2.85 o 
   0   7   6        3.68        1.44      2.46 o 
   1   7   6        0.52       -1.17      2.46 o 
   2   7   6        5.21        0.00      5.59 o 
   3   7   6        5.17        3.70      2.56 o 
   4   7   6       53.40       51.48      4.24 o 
   5   7   6       14.63       18.60      2.85 o 
   6   7   6        0.40        0.56      2.26 o 
   7   7   6        7.41       12.49      2.56 o 
   8   7   6       27.11       31.26      4.28 o 
  -9   8   6        7.17        8.25      2.81 o 
  -8   8   6       44.67       46.73      4.26 o 
  -7   8   6        6.04        4.56      3.20 o 
  -6   8   6        1.28        2.12      2.56 o 
  -5   8   6       46.17       48.11      4.01 o 
  -4   8   6        7.46        6.54      2.81 o 
  -3   8   6        3.02        3.53      2.71 o 
  -2   8   6        2.15       -1.64      2.46 o 
  -1   8   6        0.47        3.01      2.98 o 
   0   8   6        2.44        0.15      2.46 o 
   1   8   6        6.66        9.07      3.58 o 
   2   8   6       61.93       59.09      5.11 o 
   3   8   6        2.58        0.83      3.18 o 
   4   8   6        2.99        7.53      2.46 o 
   5   8   6        0.23        2.77      2.26 o 
   6   8   6       12.73       12.16      2.56 o 
  -7   9   6       75.74       86.79      5.77 o 
  -6   9   6        9.55        9.74      3.20 o 
  -5   9   6        9.08        5.48      3.13 o 
  -4   9   6        3.56        1.53      2.78 o 
  -3   9   6        1.89       -3.33      2.51 o 
  -2   9   6        0.63       -1.61      3.17 o 
  -1   9   6        0.68       -2.25      2.79 o 
   0   9   6        3.11        2.01      2.88 o 
   1   9   6       14.51        9.66      3.58 o 
   2   9   6       11.78        5.81      3.80 o 
   3   9   6        0.02       -0.46      3.18 o 
   4   9   6        8.57        9.89      3.85 o 
  -9   1   7        0.01       -4.67      3.25 o 
  -8   1   7        4.09        1.92      3.25 o 
  -7   1   7        1.00       -4.48      3.25 o 
  -6   1   7        6.53        0.90      3.36 o 
  -5   1   7        1.56       -0.59      3.50 o 
  -4   1   7        0.39       -3.94      2.70 o 
  -3   1   7       19.64       23.36      2.96 o 
  -2   1   7       10.16        5.55      2.25 o 
  -1   1   7       42.91       44.62      3.27 o 
   0   1   7        0.65       -2.41      2.07 o 
   1   1   7       12.12       13.46      2.61 o 
   2   1   7        2.72       -0.18      2.19 o 
   3   1   7       14.70       14.52      2.71 o 
   4   1   7        3.29        4.41      3.01 o 
   5   1   7       10.40       12.36      2.71 o 
  -8   2   7        5.89        6.14      3.67 o 
  -7   2   7        0.22       -2.02      3.36 o 
  -6   2   7        7.62        4.85      3.67 o 
  -5   2   7       32.64       32.04      4.02 o 
  -4   2   7        1.42        1.48      2.43 o 
  -3   2   7       58.70       51.70      4.40 o 
  -2   2   7        5.19        0.95      2.71 o 
  -1   2   7        0.44        8.06      4.28 o 
   0   2   7       17.22       15.20      2.67 o 
   1   2   7       17.32       16.97      2.61 o 
   2   2   7       17.64       18.04      2.67 o 
   3   2   7        3.46        2.36      2.22 o 
   4   2   7        0.25        0.32      2.58 o 
  -7   3   7        8.01        7.78      2.60 o 
  -6   3   7        0.08       -1.78      3.31 o 
  -5   3   7        5.20        4.86      3.32 o 
  -4   3   7       11.82       18.06      3.32 o 
  -3   3   7        3.76        2.40      2.68 o 
  -2   3   7        0.62        3.87      2.68 o 
  -1   3   7        2.82       -2.34      2.56 o 
   0   3   7        0.03       -3.54      2.36 o 
   1   3   7        0.26       -0.99      2.07 o 
   2   3   7        7.02        5.00      2.40 o 
   3   3   7       14.03        9.37      2.50 o 
   4   3   7        9.14       11.20      2.61 o 
  -6   4   7        8.09        3.06      2.60 o 
  -5   4   7       23.35       26.68      3.47 o 
  -4   4   7        7.68        7.67      3.20 o 
  -3   4   7        2.49        5.29      3.13 o 
  -2   4   7       10.11       11.97      3.25 o 
  -1   4   7        4.33        0.50      2.56 o 
   0   4   7        0.05        0.31      2.46 o 
   1   4   7       15.39       18.41      3.36 o 
   2   4   7       12.59       12.20      2.50 o 
  -4   5   7        2.53       -1.90      2.56 o 
  -3   5   7        4.05        5.33      3.77 o 
  -2   5   7        3.28        7.98      3.13 o 
  -1   5   7       19.75       25.09      3.70 o 
   0   5   7        1.93        3.34      3.13 o 
                                                 
